# Supplementary material for: (6Z)-4-Bromo-6-{[(2-hy­droxy­eth­yl)amino]­methyl­idene}cyclo­hexa-2,4-dien-1-one
Source: Acta Crystallogr Sect E Struct Rep Online. 2012 Mar 10;68(Pt 4):o1020. doi: 10.1107/S1600536812009749 (PMC3343984; doi:10.1107/S1600536812009749)
Supplement: Supplementary file 1 [file e-68-o1020-sup1.cif]

##############################################################################
#                                                                            #
# This CIF contains the data in a paper accepted for publication in          #
# Acta Crystallographica Section E. It conforms to the requirements of       #
# Notes for Authors for Acta Crystallographica Section E, and has been       #
# peer reviewed under the auspices of the IUCr Commission on Journals.       #
#                                                                            #
# Full details of the Crystallographic Information File format               #
# are given in the paper "The Crystallographic Information File (CIF):       #
# a New Standard Archive File for Crystallography" by S. R. Hall, F. H.      #
# Allen and I. D. Brown [Acta Cryst. (1991), A47, 655-685].                  #
#                                                                            #
# The current version of the core CIF dictionary is obtainable from          #
# ftp://ftp.iucr.org/pub/cif_core.dic.                                       #
#                                                                            #
# Software is freely available for graphical display of the structure(s)     #
# in this CIF. For information consult the CIF software page                 #
# http://www.iucr.org/resources/cif/software.                                #
#                                                                            #
# This file may be used for bona fide research purposes within the           #
# scientific community so long as proper attribution is given to the journal # 
# article from which it was obtained.                                        #
#                                                                            #
##############################################################################
data_global
_audit_creation_method     'PLATON <TABLE ACC> option'
_journal_date_recd_electronic     2012-03-02
_journal_date_accepted     2012-03-05
_journal_name_full     'Acta Crystallographica, Section E'
_journal_year     2012
_journal_volume     68
_journal_issue      4
_journal_page_first     o1020
_journal_page_last     o1020
_journal_paper_category     QO
_journal_paper_doi     10.1107/S1600536812009749
_journal_coeditor_code     WN2469
_publ_contact_author_name
;
Mehmet Akkurt
;
_publ_contact_author_address
;
     Department of Physics
     Faculty of Sciences
     Erciyes University
     38039 Kayseri
     Turkey
;
_publ_contact_author_email     'akkurt@erciyes.edu.tr'
_publ_contact_author_fax     '+90-352-2076666 extra 33106'
_publ_contact_author_phone     '+90-352-2076666 extra 33106'
_publ_section_title
;\
(6<i>Z</i>)-4-Bromo-6-{[(2-hydroxyethyl)amino]methylidene}cyclohexa-2,4-dien-1-\
one
;
loop_
    _publ_author_name
    _publ_author_address
    'Shaaban K. Mohamed'
;
Chemistry and Environmental Science Division
School of Science
Manchester Metropolitan University
England
;
    'Mehmet Akkurt'
;
     Department of Physics
     Faculty of Sciences
     Erciyes University
     38039 Kayseri
     Turkey
;
    'Antar A. Abd Elhamid'
;
Chemistry and Environmental Science Division
School of Science
Manchester Metropolitan University
England
;
    'Kuldip Singh'
;
Department of Chemistry,
University of Leicester,
Leicester
England
;
    'Herman Potgieter'
;
School of Research,
Enterprise & Innovation,
Manchester Metropolitan University,
England
;
data_I
_chemical_name_systematic
;
(6<i>Z</i>)-4-Bromo-6-{[(2-hydroxyethyl)amino]methylidene}cyclohexa-
2,4-dien-1-one
;
_chemical_name_common     ?
_chemical_formula_moiety     'C9 H10 Br N O2'
_chemical_formula_sum     'C9 H10 Br N O2'
_chemical_formula_structural     ?
_chemical_formula_iupac     'C9 H10 Br N O2'
_chemical_formula_weight     244.08
_chemical_melting_point     ?
_symmetry_cell_setting     monoclinic
_symmetry_space_group_name_H-M     'P 21/n'
_symmetry_space_group_name_Hall     '-P 2yn'
loop_
    _symmetry_equiv_pos_site_id
    _symmetry_equiv_pos_as_xyz
    1 x,y,z
    2 1/2-x,1/2+y,1/2-z
    3 -x,-y,-z
    4 1/2+x,1/2-y,1/2+z
_cell_length_a     4.4534(17)
_cell_length_b     11.523(4)
_cell_length_c     18.212(7)
_cell_angle_alpha     90
_cell_angle_beta     95.703(7)
_cell_angle_gamma     90
_cell_volume     930.0(6)
_cell_formula_units_Z     4
_cell_measurement_reflns_used     972
_cell_measurement_theta_min     3.536
_cell_measurement_theta_max     28.270
_cell_measurement_temperature     150(2)
_cell_special_details
;
;
_exptl_crystal_description     plate
_exptl_crystal_colour     'pale yellow'
_exptl_crystal_size_max     0.25
_exptl_crystal_size_mid     0.15
_exptl_crystal_size_min     0.05
_exptl_crystal_size_rad     ?
_exptl_crystal_density_diffrn     1.743
_exptl_crystal_density_meas     ?
_exptl_crystal_density_method     'Not Measured'
_exptl_crystal_F_000     488
_exptl_absorpt_coefficient_mu     4.385
_exptl_absorpt_correction_type     multi-scan
_exptl_absorpt_process_details     '(SADABS; Sheldrick, 1996)'
_exptl_absorpt_correction_T_min     0.407
_exptl_absorpt_correction_T_max     0.811
_exptl_special_details
;
;
_diffrn_ambient_temperature     150(2)
_diffrn_radiation_type     MoK\a
_diffrn_radiation_wavelength     0.71073
_diffrn_radiation_source     'fine-focus sealed tube'
_diffrn_radiation_monochromator     graphite
_diffrn_measurement_device_type     'Bruker APEX 2000 CCD area-detector'
_diffrn_measurement_method     'phi and omega scans'
_diffrn_detector_area_resol_mean     ?
_diffrn_reflns_number     7386
_diffrn_reflns_av_R_equivalents     0.0781
_diffrn_reflns_av_sigmaI/netI     0.0602
_diffrn_reflns_theta_min     2.09
_diffrn_reflns_theta_max     26.50
_diffrn_reflns_theta_full     26.50
_diffrn_measured_fraction_theta_max     0.999
_diffrn_measured_fraction_theta_full     0.999
_diffrn_reflns_limit_h_min     -5
_diffrn_reflns_limit_h_max     5
_diffrn_reflns_limit_k_min     -14
_diffrn_reflns_limit_k_max     14
_diffrn_reflns_limit_l_min     -22
_diffrn_reflns_limit_l_max     22
_diffrn_reflns_reduction_process
;
;
_diffrn_standards_number     ?
_diffrn_standards_interval_count     ?
_diffrn_standards_interval_time     ?
_diffrn_standards_decay_%     ?
_refine_special_details
;
Refinement on <i>F</i>^2^ for ALL reflections except those flagged by the user
for potential systematic errors. Weighted <i>R</i>-factors <i>wR</i> and all
goodnesses of fit <i>S</i> are based on <i>F</i>^2^, conventional
<i>R</i>-factors <i>R</i> are based on <i>F</i>, with <i>F</i> set to zero for
negative <i>F</i>^2^. The observed criterion of <i>F</i>^2^ > \s(<i>F</i>^2^)
is used only for calculating -<i>R</i>-factor-obs <i>etc</i>. and is not
relevant to the choice of reflections for refinement. <i>R</i>-factors based
on <i>F</i>^2^ are statistically about twice as large as those based on
<i>F</i>, and <i>R</i>-factors based on ALL data will be even larger.
;
_reflns_number_total     1930
_reflns_number_gt     1442
_reflns_threshold_expression     I>2\s(I)
_refine_ls_structure_factor_coef     Fsqd
_refine_ls_matrix_type     full
_refine_ls_R_factor_all     0.0582
_refine_ls_R_factor_gt     0.0405
_refine_ls_wR_factor_gt     0.0854
_refine_ls_wR_factor_ref     0.0916
_refine_ls_goodness_of_fit_ref     0.957
_refine_ls_restrained_S_all     0.957
_refine_ls_number_reflns     1930
_refine_ls_number_parameters     119
_refine_ls_number_restraints     0
_refine_ls_number_constraints     ?
_refine_ls_hydrogen_treatment     constr
_refine_ls_weighting_scheme     calc
_refine_ls_weighting_details
                 'calc w=1/[\s^2^(Fo^2^)+(0.0441P)^2^] where P=(Fo^2^+2Fc^2^)/3'
_atom_sites_solution_hydrogens     geom
_atom_sites_solution_primary     direct
_atom_sites_solution_secondary     difmap
_refine_ls_shift/su_max     0.001
_refine_ls_shift/su_mean     0.000
_refine_diff_density_max     0.501
_refine_diff_density_min     -0.812
_refine_ls_extinction_method     'none'
_refine_ls_abs_structure_details     ?
_refine_ls_abs_structure_Flack     .
loop_
    _atom_type_symbol
    _atom_type_description
    _atom_type_scat_dispersion_real
    _atom_type_scat_dispersion_imag
    _atom_type_scat_source
    C C 0.0033 0.0016 ' International Tables Vol C Tables 4.2.6.8 and 6.1.1.4'
    H H 0.0000 0.0000 ' International Tables Vol C Tables 4.2.6.8 and 6.1.1.4'
    Br Br -0.2901 2.4595
                        ' International Tables Vol C Tables 4.2.6.8 and 6.1.1.4'
    N N 0.0061 0.0033 ' International Tables Vol C Tables 4.2.6.8 and 6.1.1.4'
    O O 0.0106 0.0060 ' International Tables Vol C Tables 4.2.6.8 and 6.1.1.4'
_computing_data_collection     'APEX2 (Bruker, 2005)'
_computing_cell_refinement     'SAINT (Bruker, 2005)'
_computing_data_reduction     'SAINT (Bruker, 2005)'
_computing_structure_solution     'SHELXS97 (Sheldrick, 2008)'
_computing_structure_refinement     'SHELXL97 (Sheldrick, 2008)'
_computing_molecular_graphics
                  'ORTEP-3 for Windows (Farrugia, 1997) and PLATON (Spek, 2009)'
_computing_publication_material
                                'WinGX (Farrugia, 1999) and PLATON (Spek, 2009)'
loop_
    _atom_site_type_symbol
    _atom_site_label
    _atom_site_fract_x
    _atom_site_fract_y
    _atom_site_fract_z
    _atom_site_U_iso_or_equiv
    _atom_site_thermal_displace_type
    _atom_site_calc_flag
    _atom_site_refinement_flags
    _atom_site_occupancy
    _atom_site_disorder_assembly
    _atom_site_disorder_group
    Br Br1 1.18634(9) 0.87511(3) 0.62311(2) 0.04210(10)
                                                      Uani d . 1.000 . .
    O O1 0.7253(5) 0.62015(18) 0.34691(14) 0.0337(7) Uani d . 1.000 . .
    O O2 0.4433(6) 1.0017(2) 0.24200(13) 0.0405(8) Uani d . 1.000 . .
    N N1 0.3527(5) 0.7886(2) 0.31526(14) 0.0281(8) Uani d . 1.000 . .
    C C1 1.0339(8) 0.7961(3) 0.53566(17) 0.0307(10) Uani d . 1.000 . .
    C C2 1.1550(7) 0.6880(3) 0.51979(19) 0.0328(11) Uani d . 1.000 . .
    C C3 1.0572(8) 0.6302(3) 0.45664(19) 0.0306(10) Uani d . 1.000 . .
    C C4 0.8236(7) 0.6747(3) 0.40514(19) 0.0267(9) Uani d . 1.000 . .
    C C5 0.7034(7) 0.7865(3) 0.42349(17) 0.0263(10) Uani d . 1.000 . .
    C C6 0.8125(7) 0.8450(3) 0.48844(18) 0.0289(10) Uani d . 1.000 . .
    C C7 0.4695(7) 0.8372(3) 0.37491(18) 0.0277(10) Uani d . 1.000 . .
    C C8 0.1263(7) 0.8437(3) 0.26310(19) 0.0326(11) Uani d . 1.000 . .
    C C9 0.2721(8) 0.9117(3) 0.20525(18) 0.0314(11) Uani d . 1.000 . .
    H H1 0.41130 0.71970 0.30550 0.0340 Uiso c R 1.000 . .
    H H2 1.30420 0.65520 0.55270 0.0390 Uiso c R 1.000 . .
    H H2A 0.54910 1.03260 0.21320 0.0610 Uiso c R 1.000 . .
    H H3 1.14560 0.55950 0.44680 0.0370 Uiso c R 1.000 . .
    H H6 0.73370 0.91700 0.49920 0.0350 Uiso c R 1.000 . .
    H H7 0.39700 0.90970 0.38700 0.0330 Uiso c R 1.000 . .
    H H8A 0.00310 0.89540 0.28960 0.0390 Uiso c R 1.000 . .
    H H8B -0.00450 0.78470 0.23920 0.0390 Uiso c R 1.000 . .
    H H9A 0.40180 0.86150 0.17950 0.0380 Uiso c R 1.000 . .
    H H9B 0.11890 0.94400 0.16950 0.0380 Uiso c R 1.000 . .
loop_
    _atom_site_aniso_label
    _atom_site_aniso_U_11
    _atom_site_aniso_U_22
    _atom_site_aniso_U_33
    _atom_site_aniso_U_12
    _atom_site_aniso_U_13
    _atom_site_aniso_U_23
    Br1 0.0616(3) 0.0314(2) 0.0309(2) -0.0066(2) -0.0074(2) 0.0005(2)
    O1 0.0400(13) 0.0243(12) 0.0361(13) 0.0005(10) 0.0008(10) -0.0076(11)
    O2 0.0487(15) 0.0422(15) 0.0306(13) -0.0192(12) 0.0033(11) -0.0005(12)
    N1 0.0275(15) 0.0242(14) 0.0326(15) -0.0018(11) 0.0035(12) 0.0017(12)
    C1 0.0412(19) 0.0245(17) 0.0261(17) -0.0088(15) 0.0017(14) 0.0002(14)
    C2 0.0353(19) 0.0257(18) 0.0366(19) -0.0015(15) -0.0010(15) 0.0105(15)
    C3 0.0368(18) 0.0183(15) 0.0369(19) -0.0004(15) 0.0045(14) 0.0048(14)
    C4 0.0269(16) 0.0221(16) 0.0321(17) -0.0048(14) 0.0080(13) 0.0021(15)
    C5 0.0285(17) 0.0216(16) 0.0295(17) -0.0022(13) 0.0067(13) 0.0029(13)
    C6 0.0352(18) 0.0221(17) 0.0300(17) -0.0014(14) 0.0068(14) -0.0014(13)
    C7 0.0304(17) 0.0227(16) 0.0309(17) -0.0036(14) 0.0080(14) 0.0012(14)
    C8 0.0264(17) 0.0322(19) 0.0382(19) -0.0009(14) -0.0023(14) -0.0010(16)
    C9 0.0357(19) 0.0294(18) 0.0286(18) -0.0004(15) 0.0008(14) -0.0013(14)
_geom_special_details
;
Bond distances, angles <i>etc</i>. have been calculated using the rounded
fractional coordinates. All su's are estimated from the variances of the
(full) variance-covariance matrix. The cell e.s.d.'s are taken into account in
the estimation of distances, angles and torsion angles
;
loop_
    _geom_bond_atom_site_label_1
    _geom_bond_atom_site_label_2
    _geom_bond_site_symmetry_1
    _geom_bond_site_symmetry_2
    _geom_bond_distance
    _geom_bond_publ_flag
    Br1 C1 . . 1.900(3) no
    O1 C4 . . 1.272(4) no
    O2 C9 . . 1.415(4) no
    O2 H2A . . 0.8200 no
    N1 C8 . . 1.460(4) no
    N1 C7 . . 1.285(4) no
    N1 H1 . . 0.8600 no
    C1 C2 . . 1.399(5) no
    C1 C6 . . 1.364(5) no
    C2 C3 . . 1.363(5) no
    C3 C4 . . 1.425(5) no
    C4 C5 . . 1.447(5) no
    C5 C6 . . 1.406(5) no
    C5 C7 . . 1.423(5) no
    C8 C9 . . 1.511(5) no
    C2 H2 . . 0.9300 no
    C3 H3 . . 0.9300 no
    C6 H6 . . 0.9300 no
    C7 H7 . . 0.9300 no
    C8 H8A . . 0.9700 no
    C8 H8B . . 0.9700 no
    C9 H9A . . 0.9700 no
    C9 H9B . . 0.9700 no
loop_
    _geom_angle_atom_site_label_1
    _geom_angle_atom_site_label_2
    _geom_angle_atom_site_label_3
    _geom_angle_site_symmetry_1
    _geom_angle_site_symmetry_2
    _geom_angle_site_symmetry_3
    _geom_angle
    _geom_angle_publ_flag
    C9 O2 H2A . . . 109.00 no
    C7 N1 C8 . . . 123.8(3) no
    C7 N1 H1 . . . 118.00 no
    C8 N1 H1 . . . 118.00 no
    C2 C1 C6 . . . 120.5(3) no
    Br1 C1 C2 . . . 119.1(2) no
    Br1 C1 C6 . . . 120.4(3) no
    C1 C2 C3 . . . 120.8(3) no
    C2 C3 C4 . . . 122.1(3) no
    O1 C4 C3 . . . 122.6(3) no
    O1 C4 C5 . . . 121.9(3) no
    C3 C4 C5 . . . 115.5(3) no
    C6 C5 C7 . . . 119.8(3) no
    C4 C5 C6 . . . 121.1(3) no
    C4 C5 C7 . . . 119.1(3) no
    C1 C6 C5 . . . 120.0(3) no
    N1 C7 C5 . . . 123.8(3) no
    N1 C8 C9 . . . 111.3(3) no
    O2 C9 C8 . . . 107.4(3) no
    C1 C2 H2 . . . 120.00 no
    C3 C2 H2 . . . 120.00 no
    C2 C3 H3 . . . 119.00 no
    C4 C3 H3 . . . 119.00 no
    C1 C6 H6 . . . 120.00 no
    C5 C6 H6 . . . 120.00 no
    N1 C7 H7 . . . 118.00 no
    C5 C7 H7 . . . 118.00 no
    N1 C8 H8A . . . 109.00 no
    N1 C8 H8B . . . 109.00 no
    C9 C8 H8A . . . 109.00 no
    C9 C8 H8B . . . 109.00 no
    H8A C8 H8B . . . 108.00 no
    O2 C9 H9A . . . 110.00 no
    O2 C9 H9B . . . 110.00 no
    C8 C9 H9A . . . 110.00 no
    C8 C9 H9B . . . 110.00 no
    H9A C9 H9B . . . 108.00 no
loop_
    _geom_torsion_atom_site_label_1
    _geom_torsion_atom_site_label_2
    _geom_torsion_atom_site_label_3
    _geom_torsion_atom_site_label_4
    _geom_torsion_site_symmetry_1
    _geom_torsion_site_symmetry_2
    _geom_torsion_site_symmetry_3
    _geom_torsion_site_symmetry_4
    _geom_torsion
    _geom_torsion_publ_flag
    C8 N1 C7 C5 . . . . -176.0(3) no
    C7 N1 C8 C9 . . . . 89.7(4) no
    Br1 C1 C6 C5 . . . . 179.3(2) no
    C2 C1 C6 C5 . . . . 0.3(5) no
    Br1 C1 C2 C3 . . . . -178.2(3) no
    C6 C1 C2 C3 . . . . 0.8(5) no
    C1 C2 C3 C4 . . . . -1.8(5) no
    C2 C3 C4 O1 . . . . -178.2(3) no
    C2 C3 C4 C5 . . . . 1.6(5) no
    O1 C4 C5 C6 . . . . 179.3(3) no
    C3 C4 C5 C7 . . . . 180.0(3) no
    O1 C4 C5 C7 . . . . -0.3(5) no
    C3 C4 C5 C6 . . . . -0.5(5) no
    C4 C5 C6 C1 . . . . -0.5(5) no
    C6 C5 C7 N1 . . . . -178.5(3) no
    C7 C5 C6 C1 . . . . 179.2(3) no
    C4 C5 C7 N1 . . . . 1.1(5) no
    N1 C8 C9 O2 . . . . -63.1(3) no
loop_
    _geom_hbond_atom_site_label_D
    _geom_hbond_atom_site_label_H
    _geom_hbond_atom_site_label_A
    _geom_hbond_site_symmetry_A
    _geom_hbond_distance_DH
    _geom_hbond_distance_HA
    _geom_hbond_distance_DA
    _geom_hbond_angle_DHA
    _geom_hbond_publ_flag
    N1 H1 O1 . 0.86 1.91 2.581(3) 134 yes
    O2 H2A O1 2_655 0.82 1.86 2.672(4) 173 yes
    C9 H9B O1 2_555 0.97 2.54 3.341(4) 140 yes
_iucr_refine_instructions_details
;
;
