# Supplementary material for: (6Z)-4-Bromo-6-{[(2-hy­droxy­eth­yl)amino]­methyl­idene}cyclo­hexa-2,4-dien-1-one
Source: Acta Crystallogr Sect E Struct Rep Online. 2012 Mar 10;68(Pt 4):o1020. doi: 10.1107/S1600536812009749 (PMC3343984; doi:10.1107/S1600536812009749)
Supplement: Supplementary file 2 [file e-68-o1020-Isup2.hkl]

# 
# h,k,l, Fc-squared, Fo-squared, sigma(Fo-squared) and status flag 
# 
data_I
_shelx_title ' AA-36      P2(1)/n      R = 0.04' 
_shelx_refln_list_code          4 
_shelx_F_calc_maximum      184.43 
_exptl_crystal_F_000       488.00 
_reflns_d_resolution_high  0.7965 
 
loop_ 
 _symmetry_equiv_pos_as_xyz 
 'x, y, z' 
 '-x+1/2, y+1/2, -z+1/2' 
 '-x, -y, -z' 
 'x-1/2, -y-1/2, z-1/2' 
 
_cell_length_a     4.4534 
_cell_length_b    11.5230 
_cell_length_c    18.2120 
_cell_angle_alpha  90.000 
_cell_angle_beta   95.703 
_cell_angle_gamma  90.000 
 
_shelx_F_squared_multiplier     1.000 
 
loop_ 
 _refln_index_h 
 _refln_index_k 
 _refln_index_l 
 _refln_F_squared_calc 
 _refln_F_squared_meas 
 _refln_F_squared_sigma 
 _refln_observed_status 
   2   0   0     5334.17     4425.19    330.66 o 
   4   0   0        3.46       12.12     18.20 o 
   1   1   0      119.35       99.30      8.12 o 
   2   1   0     1850.01     1739.27    118.76 o 
   3   1   0     1559.53     1000.07    276.22 o 
   4   1   0      233.63      241.38     20.48 o 
   5   1   0       63.60       74.45     21.73 o 
   0   2   0     4612.16     4813.78    128.81 o 
   1   2   0    19043.19    15061.16   2500.16 o 
   2   2   0      216.17      227.05     11.22 o 
   3   2   0      508.37      516.02     21.24 o 
   4   2   0       20.12       17.60      9.54 o 
   5   2   0       17.51       27.02     19.92 o 
   1   3   0      946.10     1005.85     16.73 o 
   2   3   0     2187.82     1903.02    183.21 o 
   3   3   0      523.13      553.55     21.57 o 
   4   3   0      288.04      338.45     33.40 o 
   5   3   0       29.08       33.32     21.90 o 
   0   4   0    20590.94    24659.82    281.50 o 
   1   4   0       62.60       60.05      5.75 o 
   2   4   0     4839.23     3948.26    373.11 o 
   3   4   0      183.79      194.34     15.73 o 
   4   4   0       13.82       18.16     15.40 o 
   5   4   0        0.53        0.14     18.08 o 
   1   5   0     1951.65     2036.19     45.25 o 
   2   5   0     1066.29     1061.56     23.88 o 
   3   5   0     2103.60     2230.16     82.59 o 
   4   5   0      184.73      200.12     29.08 o 
   5   5   0      131.12      201.38     37.18 o 
   0   6   0     1840.79     2158.12     60.32 o 
   1   6   0     7220.80     7415.99    131.04 o 
   2   6   0      147.62      158.62     13.85 o 
   3   6   0      746.43      377.81    193.01 o 
   4   6   0        6.74       -3.65     13.79 o 
   5   6   0       20.56       34.28     39.65 o 
   1   7   0       31.30       38.20      8.96 o 
   2   7   0      934.97      982.56     41.30 o 
   3   7   0     2579.82     2659.17    112.17 o 
   4   7   0      263.56      357.01     48.54 o 
   0   8   0     4404.89     4049.21    154.50 o 
   1   8   0       50.80       55.96     10.99 o 
   2   8   0      788.13      700.41     37.52 o 
   3   8   0        0.77      -11.23     12.62 o 
   4   8   0       13.51       19.24     18.30 o 
   1   9   0      124.60      127.08     14.97 o 
   2   9   0      523.68      513.02     34.70 o 
   3   9   0      175.98      194.46     24.90 o 
   4   9   0      115.84      113.00     28.75 o 
   0  10   0      192.11      158.39     29.28 o 
   1  10   0     1712.86     1170.23    413.36 o 
   2  10   0        0.12        5.36     12.28 o 
   3  10   0      147.45      157.94     24.37 o 
   4  10   0        0.22       -8.14     18.58 o 
   1  11   0      193.89      207.41     27.33 o 
   2  11   0      613.37      603.00     41.52 o 
   3  11   0      328.15      353.85     41.98 o 
   0  12   0     1463.04     1256.63    118.17 o 
   1  12   0        9.89       10.36     13.68 o 
   2  12   0      400.66      354.31     33.72 o 
   3  12   0       13.56       42.06     25.13 o 
   1  13   0      115.08      115.91     24.40 o 
   2  13   0      193.55      222.04     40.56 o 
   0  14   0       58.99       33.71     31.99 o 
   1  14   0      420.78      319.60     55.74 o 
  -3   0   1     5882.71     5678.20     90.58 o 
  -1   0   1    14719.81     2474.37   2523.99 o 
   1   0   1      234.92      225.58     10.46 o 
   3   0   1        5.50       16.87      8.63 o 
   5   0   1      198.90      213.50     35.27 o 
  -5   1   1      137.57      132.54     40.22 o 
  -4   1   1      100.67       71.13     14.85 o 
  -3   1   1     1663.12     1323.29    226.87 o 
  -2   1   1      452.29      445.24     16.40 o 
  -1   1   1       11.12       23.01      3.04 o 
   0   1   1     2442.82     2547.40     88.49 o 
   1   1   1     4912.51     4698.16    239.08 o 
   2   1   1     4077.53     4252.47    127.36 o 
   3   1   1      175.47      168.38     12.86 o 
   4   1   1      108.43      115.98     16.50 o 
   5   1   1      107.17      130.00     30.09 o 
  -5   2   1       37.19       33.28     20.25 o 
  -4   2   1      620.25      652.18     30.30 o 
  -3   2   1        8.46        5.55      5.15 o 
  -2   2   1     4863.46     4671.77    116.06 o 
  -1   2   1      400.32      434.53     12.88 o 
   0   2   1     2957.56     3417.13     66.92 o 
   1   2   1        0.26        4.17      2.54 o 
   2   2   1      493.96      484.95     16.19 o 
   3   2   1        5.85        5.68      5.42 o 
   4   2   1      332.17      319.19     22.16 o 
   5   2   1       31.89       29.69     25.47 o 
  -5   3   1      122.49      122.75     33.23 o 
  -4   3   1       73.56       82.00     13.82 o 
  -3   3   1      215.34      171.61     22.61 o 
  -2   3   1        0.14        1.74      4.11 o 
  -1   3   1      764.55      753.04     13.50 o 
   0   3   1     4302.41     4617.60     66.88 o 
   1   3   1     1719.02     1562.49     93.38 o 
   2   3   1     1150.31     1125.68     35.47 o 
   3   3   1      615.54      637.27     22.82 o 
   4   3   1      377.48      386.12     28.65 o 
   5   3   1       42.53       51.84     20.66 o 
  -5   4   1       35.76       28.35     29.50 o 
  -4   4   1       59.44       56.15     15.19 o 
  -3   4   1     2527.46     2605.01    111.68 o 
  -2   4   1        1.62       -0.26      5.16 o 
  -1   4   1    11643.54    12079.79    300.28 o 
   0   4   1      449.21      462.08     20.41 o 
   1   4   1     1420.57     1345.96     23.42 o 
   2   4   1      104.07       99.53      8.14 o 
   3   4   1      681.73      655.08     30.72 o 
   4   4   1       70.24       69.05     17.62 o 
   5   4   1      175.83      190.05     35.01 o 
  -5   5   1       19.42       27.25     25.80 o 
  -4   5   1      901.29      881.60     55.77 o 
  -3   5   1       52.79       47.37     11.56 o 
  -2   5   1       15.86       16.42      7.01 o 
  -1   5   1      383.28      381.41     17.91 o 
   0   5   1      367.76      322.06     13.76 o 
   1   5   1     1789.94     1885.94     50.04 o 
   2   5   1     2025.98     1924.90     90.66 o 
   3   5   1      150.74      143.65     14.11 o 
   4   5   1      126.77      165.68     26.23 o 
   5   5   1       86.20      103.24     30.64 o 
  -5   6   1        6.30        1.75     20.88 o 
  -4   6   1      342.45      427.11     76.61 o 
  -3   6   1      773.07      758.71     42.14 o 
  -2   6   1     4005.10     3900.43    206.10 o 
  -1   6   1       83.65      105.26      8.56 o 
   0   6   1     6070.04     6656.56    129.60 o 
   1   6   1       29.24       36.07      6.81 o 
   2   6   1      277.70      270.45     18.14 o 
   3   6   1        7.26        8.90     11.53 o 
   4   6   1      277.81      310.78     34.94 o 
   5   6   1       17.90       26.34     24.11 o 
  -4   7   1       32.75       28.07     18.27 o 
  -3   7   1      592.04      641.66     38.07 o 
  -2   7   1       54.75       54.29     13.52 o 
  -1   7   1      142.33      132.85     13.12 o 
   0   7   1      457.82      416.43     19.05 o 
   1   7   1     1810.68     1783.92     38.57 o 
   2   7   1     1442.17     1519.35     42.32 o 
   3   7   1      979.22     1034.19     51.62 o 
   4   7   1       19.80       31.23     17.21 o 
  -4   8   1        4.32        8.77     17.97 o 
  -3   8   1      915.75      919.53     48.10 o 
  -2   8   1       31.37       29.74     12.70 o 
  -1   8   1     3469.04     3279.88     62.78 o 
   0   8   1       38.77       46.57      9.13 o 
   1   8   1      777.31      700.67     29.12 o 
   2   8   1      377.72      354.52     27.86 o 
   3   8   1        7.26       -2.61     11.80 o 
   4   8   1        1.15        7.59     17.36 o 
  -4   9   1      227.71      253.79     71.92 o 
  -3   9   1        0.71        9.15     12.93 o 
  -2   9   1      154.50      152.08     21.62 o 
  -1   9   1      348.63      311.25     20.76 o 
   0   9   1      860.18      818.41     33.66 o 
   1   9   1      588.90      547.82     71.68 o 
   2   9   1     2158.10     1993.10     65.33 o 
   3   9   1      201.90      211.03     32.73 o 
   4   9   1       18.75        7.68     21.89 o 
  -4  10   1      193.22      230.18     47.80 o 
  -3  10   1       85.06      103.80     21.38 o 
  -2  10   1     1260.55     1227.16     57.17 o 
  -1  10   1        9.02        5.41     10.51 o 
   0  10   1     1806.22     1683.28     54.82 o 
   1  10   1       39.62       34.98     11.73 o 
   2  10   1        1.07        7.71     12.27 o 
   3  10   1       10.75       13.36     17.67 o 
  -3  11   1      446.25      469.81     40.90 o 
  -2  11   1      125.82       94.85     21.08 o 
  -1  11   1       68.78       46.05     14.55 o 
   0  11   1      720.91      668.14     37.43 o 
   1  11   1     1124.65     1038.18     90.77 o 
   2  11   1      985.30      968.79     52.09 o 
   3  11   1      302.16      327.66     39.28 o 
  -3  12   1       43.66       64.27     20.60 o 
  -2  12   1        5.75       26.74     15.75 o 
  -1  12   1     1748.89     1605.47     74.81 o 
   0  12   1       45.67       43.82     16.87 o 
   1  12   1      200.37      211.35     30.14 o 
   2  12   1        6.42       14.53     14.61 o 
   3  12   1       43.53       29.09     22.38 o 
  -2  13   1       53.60       45.98     22.44 o 
  -1  13   1       72.75       49.43     17.97 o 
   0  13   1       24.66       34.34     20.40 o 
   1  13   1      451.43      384.14     37.31 o 
   2  13   1      141.37      142.79     28.37 o 
  -1  14   1       28.84       24.24     19.73 o 
   0  14   1      711.88      510.95     57.44 o 
   1  14   1       18.56       16.75     24.31 o 
  -4   0   2      512.65      595.65     34.79 o 
  -2   0   2     3737.28     2158.79   1333.36 o 
   0   0   2        0.06       11.96      5.49 o 
   2   0   2     5965.26     5752.86    183.70 o 
   4   0   2      874.49      834.21     71.35 o 
  -5   1   2        0.43      -21.64     26.62 o 
  -4   1   2       15.16       11.61      8.37 o 
  -3   1   2       16.17       20.00      6.09 o 
  -2   1   2     1514.73     1354.22     63.68 o 
  -1   1   2     5056.79     5065.15    100.71 o 
   0   1   2       89.46       95.79      3.83 o 
   1   1   2     2394.42     2391.11    118.55 o 
   2   1   2      182.27      156.59      9.42 o 
   3   1   2      198.61      188.28     12.33 o 
   4   1   2        2.38       -1.72     10.49 o 
   5   1   2       31.69       26.94     14.31 o 
  -5   2   2      144.60      181.22     34.88 o 
  -4   2   2       47.79       66.61     13.92 o 
  -3   2   2     1784.53     1901.04     65.35 o 
  -2   2   2      391.63      384.27     23.23 o 
  -1   2   2    19336.61    20102.82    298.32 o 
   0   2   2     3777.96     3979.74    142.53 o 
   1   2   2       72.12       71.07      4.99 o 
   2   2   2       42.71       45.02      5.92 o 
   3   2   2     1665.14     1575.93     69.04 o 
   4   2   2       43.25       40.69     11.14 o 
   5   2   2      243.96      286.71     90.79 o 
  -5   3   2        7.42        2.80     17.72 o 
  -4   3   2       62.97       63.61     13.89 o 
  -3   3   2      148.75      147.68     12.34 o 
  -2   3   2      885.40      890.37     24.58 o 
  -1   3   2       66.46       63.78      5.58 o 
   0   3   2     6564.28     6926.47    125.30 o 
   1   3   2     4905.42     5068.17     72.35 o 
   2   3   2     3078.79     3236.35     94.55 o 
   3   3   2      200.84      205.13     13.47 o 
   4   3   2        2.97       12.08     13.85 o 
   5   3   2       18.28       17.01     18.97 o 
  -5   4   2        0.62       -2.01     16.15 o 
  -4   4   2      683.75      707.85     72.88 o 
  -3   4   2        1.25        6.55      9.02 o 
  -2   4   2     3388.31     3799.39     52.24 o 
  -1   4   2     1702.13     2046.92     41.07 o 
   0   4   2      560.49      517.34     31.86 o 
   1   4   2        0.13       10.14      5.28 o 
   2   4   2      787.91      732.21     20.34 o 
   3   4   2       68.98       66.93      9.10 o 
   4   4   2      564.95      576.64     43.44 o 
   5   4   2      221.30      193.34     35.58 o 
  -5   5   2       37.34       42.26     22.58 o 
  -4   5   2      135.04      115.34     19.24 o 
  -3   5   2      224.80      230.25     22.05 o 
  -2   5   2      464.31      449.66     25.60 o 
  -1   5   2      945.35      849.16     24.21 o 
   0   5   2     1435.91     1455.28     27.52 o 
   1   5   2     6244.03     6472.58    128.01 o 
   2   5   2     2110.95     2162.35     88.74 o 
   3   5   2      118.59      115.23     13.38 o 
   4   5   2       21.12        7.01     16.25 o 
   5   5   2      116.60      130.48     32.89 o 
  -5   6   2      128.81      142.61     29.90 o 
  -4   6   2        0.55       -3.58     10.26 o 
  -3   6   2      368.90      385.63     34.17 o 
  -2   6   2      150.83      136.93     17.58 o 
  -1   6   2      435.96      388.41     33.02 o 
   0   6   2       59.26       71.40      8.23 o 
   1   6   2      385.21      385.21     16.46 o 
   2   6   2      420.04      408.17     20.85 o 
   3   6   2      882.68      908.68     40.89 o 
   4   6   2       52.66       52.58     18.79 o 
  -4   7   2       11.54       11.98     17.85 o 
  -3   7   2       35.76       49.47     15.46 o 
  -2   7   2      679.46      616.02     34.74 o 
  -1   7   2     1048.15      988.94     31.24 o 
   0   7   2     2947.59     2954.38     61.48 o 
   1   7   2     1352.93     1288.62     31.88 o 
   2   7   2      266.41      180.75     47.38 o 
   3   7   2       13.18       21.23     17.37 o 
   4   7   2       15.01       45.77     19.76 o 
  -4   8   2      282.04      293.59     45.19 o 
  -3   8   2      188.95      205.64     24.75 o 
  -2   8   2      460.78      475.08     32.61 o 
  -1   8   2       13.11        5.02      6.65 o 
   0   8   2      267.18      274.08     17.39 o 
   1   8   2        8.18        8.78      9.81 o 
   2   8   2      605.47      650.67     30.00 o 
   3   8   2        0.04        6.38     15.78 o 
   4   8   2      279.37      305.69     36.11 o 
  -4   9   2       58.94       28.25     20.76 o 
  -3   9   2        3.46       20.39     15.02 o 
  -2   9   2      160.58      157.14     22.08 o 
  -1   9   2     2020.95     1857.01     59.88 o 
   0   9   2     1096.97     1042.03     36.70 o 
   1   9   2      604.09      451.54    101.04 o 
   2   9   2     1257.95     1185.28     50.09 o 
   3   9   2        0.39        4.71     15.25 o 
   4   9   2       16.56        6.31     18.93 o 
  -4  10   2        2.38       15.63     20.89 o 
  -3  10   2      540.97      545.90     42.64 o 
  -2  10   2       37.53       43.02     15.73 o 
  -1  10   2      250.91      230.62     23.74 o 
   0  10   2       28.44       25.67     11.16 o 
   1  10   2      328.44      327.67     23.54 o 
   2  10   2        0.91      -10.10     12.38 o 
   3  10   2      566.81      601.94    110.03 o 
  -3  11   2      142.44      138.89     25.30 o 
  -2  11   2      249.77      273.81     29.17 o 
  -1  11   2      510.14      360.81     42.89 o 
   0  11   2      702.16      643.20     44.31 o 
   1  11   2     1058.95      912.16     53.21 o 
   2  11   2       73.03       48.59     16.93 o 
   3  11   2        1.53       11.38     19.62 o 
  -3  12   2       11.02       25.44     18.36 o 
  -2  12   2      488.93      460.42     38.29 o 
  -1  12   2        9.35       -1.40     14.30 o 
   0  12   2       87.99       91.29     21.13 o 
   1  12   2       13.09       28.49     17.52 o 
   2  12   2       92.59      110.85     21.23 o 
   3  12   2        0.56       -3.03     19.66 o 
  -2  13   2      213.93      198.54     32.74 o 
  -1  13   2       85.88      113.91     30.82 o 
   0  13   2      315.28      258.40     59.18 o 
   1  13   2      241.21      294.38     61.86 o 
   2  13   2        3.68       12.64     15.93 o 
  -1  14   2       41.13       39.01     19.77 o 
   0  14   2        2.53       25.02     25.76 o 
   1  14   2       99.68       84.54     29.36 o 
  -3   0   3       22.70       15.94      7.75 o 
  -1   0   3    34015.11    24256.29   2171.54 o 
   1   0   3    16130.36    15280.71    244.72 o 
   3   0   3     1574.19     1445.36    134.01 o 
   5   0   3       14.61       21.88     16.63 o 
  -5   1   3        0.89        1.15     21.83 o 
  -4   1   3       15.81       32.29     11.52 o 
  -3   1   3      497.83      532.97     22.76 o 
  -2   1   3      770.12      731.09     24.16 o 
  -1   1   3     6680.81     6284.10    127.21 o 
   0   1   3     1109.16     1109.57     20.95 o 
   1   1   3        5.80        9.72      2.74 o 
   2   1   3      537.62      617.50     32.35 o 
   3   1   3      252.64      221.41     12.99 o 
   4   1   3      403.26      391.73     28.90 o 
   5   1   3      221.94      217.31     34.43 o 
  -5   2   3       16.54       13.55     14.50 o 
  -4   2   3      590.41      598.53     38.09 o 
  -3   2   3      149.01      144.31     13.91 o 
  -2   2   3        3.42        4.84      4.88 o 
  -1   2   3     4028.03     4291.95     54.68 o 
   0   2   3    17421.62    17343.85    330.60 o 
   1   2   3      105.41       80.10     10.94 o 
   2   2   3     7832.00     7975.92    308.58 o 
   3   2   3        2.69        0.46      6.10 o 
   4   2   3      361.88      374.64     26.95 o 
   5   2   3       51.22       55.22     17.54 o 
  -5   3   3        6.70       -3.90     13.65 o 
  -4   3   3      110.53       81.56     15.73 o 
  -3   3   3      577.70      605.10     27.65 o 
  -2   3   3     1835.46     1847.35     59.39 o 
  -1   3   3      644.37      605.10     31.81 o 
   0   3   3     3862.55     3856.58     52.85 o 
   1   3   3        7.20        8.45      3.87 o 
   2   3   3      846.37      909.06     21.94 o 
   3   3   3      560.58      560.15     27.48 o 
   4   3   3       35.35       46.20     15.25 o 
   5   3   3       52.69       35.07     22.89 o 
  -5   4   3      184.75      191.02     46.54 o 
  -4   4   3      139.47      134.76     18.91 o 
  -3   4   3       27.14       18.90     10.16 o 
  -2   4   3       56.67       56.57      5.52 o 
  -1   4   3     1963.20     1982.11     65.47 o 
   0   4   3        5.22       11.18      3.81 o 
   1   4   3     6325.39     6547.66    160.53 o 
   2   4   3       24.82       24.41      6.64 o 
   3   4   3     2865.19     2995.81    104.61 o 
   4   4   3        1.74        4.95     11.70 o 
   5   4   3       24.22       26.42     21.28 o 
  -5   5   3        5.72       22.58     18.94 o 
  -4   5   3      257.76      256.03     26.20 o 
  -3   5   3      541.83      536.62     32.93 o 
  -2   5   3     1427.61     1401.34     52.97 o 
  -1   5   3     2389.23     2355.22     81.23 o 
   0   5   3      352.90      273.57     36.31 o 
   1   5   3      192.95      185.63     11.32 o 
   2   5   3     2065.52     2305.02     54.00 o 
   3   5   3       83.93       96.45     15.56 o 
   4   5   3      247.71      278.13     36.77 o 
   5   5   3       28.39       33.01     24.08 o 
  -5   6   3        0.02        0.20     25.33 o 
  -4   6   3      140.55      131.64     21.79 o 
  -3   6   3       16.44       24.85     13.24 o 
  -2   6   3        0.03        6.93      9.28 o 
  -1   6   3      496.72      554.66     25.82 o 
   0   6   3     5318.76     5477.61     72.71 o 
   1   6   3        4.09        8.91      5.66 o 
   2   6   3     5353.87     5532.12     65.53 o 
   3   6   3       68.17       71.95     14.72 o 
   4   6   3      121.60      138.48     33.71 o 
  -4   7   3      559.87      536.13     44.01 o 
  -3   7   3      451.09      468.40     34.67 o 
  -2   7   3      886.24      781.69     38.88 o 
  -1   7   3      549.85      507.53     22.30 o 
   0   7   3      827.90      870.85     30.00 o 
   1   7   3      144.79      145.83     12.26 o 
   2   7   3      459.09      502.02     25.09 o 
   3   7   3      500.70      491.65     38.26 o 
   4   7   3      111.03      147.19     35.10 o 
  -4   8   3       48.97       53.87     18.97 o 
  -3   8   3      155.46      179.49     23.81 o 
  -2   8   3        4.25       -0.49     11.02 o 
  -1   8   3      157.12      124.53     17.34 o 
   0   8   3        0.18       -1.92      6.51 o 
   1   8   3     3065.44     2998.68     59.18 o 
   2   8   3      262.88      261.04     33.94 o 
   3   8   3      745.41      778.66     51.75 o 
   4   8   3        3.30       23.75     24.79 o 
  -4   9   3        4.98       27.33     14.62 o 
  -3   9   3      599.44      658.28     54.93 o 
  -2   9   3      535.90      548.99     37.96 o 
  -1   9   3      987.05      885.05     42.48 o 
   0   9   3      426.71      444.93     25.42 o 
   1   9   3      425.14      402.77     27.29 o 
   2   9   3        9.50        9.12     10.56 o 
   3   9   3       97.89      114.86     25.25 o 
   4   9   3      284.36      300.93     49.15 o 
  -4  10   3        2.34        8.30     20.63 o 
  -3  10   3        5.37       16.86     14.58 o 
  -2  10   3        5.13        6.11     13.60 o 
  -1  10   3       64.17       73.63     17.16 o 
   0  10   3     1151.58     1050.82     43.84 o 
   1  10   3       40.01       40.66     12.12 o 
   2  10   3      355.52      399.01     37.84 o 
   3  10   3       16.93       18.26     17.56 o 
  -3  11   3      270.79      282.98     41.14 o 
  -2  11   3      670.94      616.26     43.07 o 
  -1  11   3      293.91      350.01     37.10 o 
   0  11   3      422.83      387.78     35.37 o 
   1  11   3        5.42       11.34     12.13 o 
   2  11   3       67.52       39.91     16.75 o 
   3  11   3      171.72      224.74     35.67 o 
  -3  12   3        1.51        3.92     15.68 o 
  -2  12   3        1.54        4.01     14.06 o 
  -1  12   3      293.33      227.06     30.38 o 
   0  12   3        4.77        6.89     14.11 o 
   1  12   3      530.75      508.70     43.43 o 
   2  12   3       13.25       23.82     17.11 o 
  -2  13   3      282.98      307.01     39.24 o 
  -1  13   3      334.84      318.27     35.04 o 
   0  13   3      240.03      236.56     30.38 o 
   1  13   3      128.47      135.93     32.09 o 
   2  13   3        3.54        9.00     20.78 o 
  -1  14   3       37.81       19.97     17.27 o 
   0  14   3      402.45      336.43     49.33 o 
   1  14   3        2.21       10.73     23.19 o 
  -4   0   4      119.86      144.49     20.29 o 
  -2   0   4     5015.32     5041.76    129.63 o 
   0   0   4     4829.92     5788.01    519.55 o 
   2   0   4     4700.96     5156.83    132.74 o 
   4   0   4        6.72        6.87     14.31 o 
  -5   1   4       40.87       62.99     17.18 o 
  -4   1   4      966.67     1033.26     39.00 o 
  -3   1   4      858.47      811.32     36.92 o 
  -2   1   4      575.63      564.65     17.90 o 
  -1   1   4      901.73      890.28     39.75 o 
   0   1   4      187.18      190.15      7.41 o 
   1   1   4     2028.01     2179.76     84.24 o 
   2   1   4      237.23      185.26      9.09 o 
   3   1   4      754.98      598.10     28.45 o 
   4   1   4      440.61      386.48     27.71 o 
   5   1   4       76.97      102.70     20.65 o 
  -5   2   4        1.59       19.59     16.01 o 
  -4   2   4        2.00       10.64     10.81 o 
  -3   2   4      542.50      548.71     25.13 o 
  -2   2   4      187.79      188.08     10.48 o 
  -1   2   4    25260.71    25620.63    204.13 o 
   0   2   4      206.47      216.64      8.21 o 
   1   2   4    10588.70    11499.67    167.93 o 
   2   2   4        0.56        4.53      4.02 o 
   3   2   4      358.30      331.42     18.14 o 
   4   2   4       90.03       72.01     14.32 o 
   5   2   4       73.23       57.04     17.69 o 
  -5   3   4        3.02       27.76     16.63 o 
  -4   3   4      333.61      333.75     26.92 o 
  -3   3   4     1097.58      989.08     40.28 o 
  -2   3   4      831.45      772.35     35.61 o 
  -1   3   4     2099.99     2370.52     45.41 o 
   0   3   4      547.82      422.96     58.26 o 
   1   3   4       11.88       11.40      4.33 o 
   2   3   4     2505.96     2519.36     99.75 o 
   3   3   4      862.90      856.37     30.38 o 
   4   3   4      664.68      703.18     44.89 o 
   5   3   4       84.92      106.98     29.94 o 
  -5   4   4        3.51       17.72     18.29 o 
  -4   4   4      358.33      408.95     35.73 o 
  -3   4   4        0.08       -3.02      8.97 o 
  -2   4   4     2197.50     2309.36     58.44 o 
  -1   4   4      399.45      434.31     13.05 o 
   0   4   4    13854.82    14427.90    143.46 o 
   1   4   4       63.82       61.04      7.29 o 
   2   4   4      609.41      525.73     18.18 o 
   3   4   4      119.32      123.44     12.95 o 
   4   4   4       54.02       58.54     17.53 o 
   5   4   4        3.83        9.00     27.20 o 
  -5   5   4      129.22      103.08     27.37 o 
  -4   5   4      259.98      265.75     30.53 o 
  -3   5   4      995.38      957.42     43.01 o 
  -2   5   4       61.25       70.55     13.72 o 
  -1   5   4      958.94     1115.43     48.81 o 
   0   5   4        3.04        8.37      4.44 o 
   1   5   4      347.55      334.01     15.04 o 
   2   5   4     1089.50     1136.80     44.78 o 
   3   5   4      860.79      891.71     39.64 o 
   4   5   4      563.17      613.06     44.21 o 
   5   5   4      153.78      146.26     34.20 o 
  -5   6   4        2.74      -12.42     17.38 o 
  -4   6   4      127.80      130.74     21.90 o 
  -3   6   4      579.59      597.05     36.97 o 
  -2   6   4      128.52      110.54     16.19 o 
  -1   6   4     7274.84     6919.30    127.10 o 
   0   6   4      399.16      393.36     16.20 o 
   1   6   4     4204.90     4297.93     57.17 o 
   2   6   4       37.53       52.11      8.59 o 
   3   6   4      124.48      132.46     18.16 o 
   4   6   4       38.76       39.17     21.24 o 
  -4   7   4      254.83      284.29     30.25 o 
  -3   7   4       76.73       87.23     18.86 o 
  -2   7   4     1006.17      958.14     67.40 o 
  -1   7   4      472.84      458.54     28.82 o 
   0   7   4        0.86        2.37      5.34 o 
   1   7   4      500.91      474.75     20.79 o 
   2   7   4     2251.45     2234.75     51.03 o 
   3   7   4      281.83      292.69     25.95 o 
   4   7   4      306.03      325.58     53.05 o 
  -4   8   4        9.84       16.93     13.86 o 
  -3   8   4       43.85       47.21     16.45 o 
  -2   8   4     1672.97     1515.80     91.22 o 
  -1   8   4      109.77      101.18     16.04 o 
   0   8   4     3675.55     3493.57     74.80 o 
   1   8   4       68.84       59.00     10.38 o 
   2   8   4     1885.97     1873.84     50.91 o 
   3   8   4        3.54       13.60     15.87 o 
   4   8   4       13.11       22.86     23.22 o 
  -4   9   4      154.22      173.21     26.14 o 
  -3   9   4      348.86      362.08     35.52 o 
  -2   9   4       47.78       48.09     14.53 o 
  -1   9   4      213.18      231.42     23.40 o 
   0   9   4        0.83       -3.47      7.65 o 
   1   9   4     2048.99     2071.77     81.55 o 
   2   9   4     1097.94     1157.41     68.36 o 
   3   9   4      508.49      494.95     42.35 o 
   4   9   4      372.05      470.99     61.93 o 
  -3  10   4       46.32       61.85     17.73 o 
  -2  10   4       43.27       40.21     16.62 o 
  -1  10   4     1843.69     1725.99     62.41 o 
   0  10   4       12.89       12.59     12.32 o 
   1  10   4     1335.42     1279.97     58.06 o 
   2  10   4       89.72       60.17     18.22 o 
   3  10   4      144.35      164.66     29.25 o 
  -3  11   4       72.82       61.51     18.60 o 
  -2  11   4      232.38      240.88     28.65 o 
  -1  11   4       96.07       70.38     17.58 o 
   0  11   4      117.96       98.83     21.26 o 
   1  11   4      502.04      501.15     34.99 o 
   2  11   4      419.79      441.31     87.72 o 
   3  11   4      150.16      168.28     38.12 o 
  -3  12   4       10.44       11.44     19.33 o 
  -2  12   4      340.74      306.44     33.07 o 
  -1  12   4       12.04       37.95     25.29 o 
   0  12   4     1491.27     1380.98     68.36 o 
   1  12   4       17.12       24.26     22.30 o 
   2  12   4     1172.14     1006.11    109.17 o 
  -2  13   4       77.28      107.90     22.87 o 
  -1  13   4      112.68       87.72     21.89 o 
   0  13   4       28.39       24.02     16.21 o 
   1  13   4      214.72      220.86     38.17 o 
   2  13   4      250.69      212.02     59.57 o 
  -1  14   4      662.99      577.45     50.73 o 
   0  14   4       57.42       61.85     27.99 o 
  -5   0   5       25.36       45.20     24.52 o 
  -3   0   5     1949.69     1820.97    105.12 o 
  -1   0   5     4473.98     4778.66    343.91 o 
   1   0   5     5020.04     5065.25     85.63 o 
   3   0   5      776.41      629.28     41.27 o 
   5   0   5       28.26       22.70     16.92 o 
  -5   1   5        5.63        8.04     26.91 o 
  -4   1   5      264.52      275.08     22.23 o 
  -3   1   5       77.64       63.04     13.95 o 
  -2   1   5        1.21        5.65      4.21 o 
  -1   1   5      278.46      267.00     29.08 o 
   0   1   5     5739.66     6642.81    213.03 o 
   1   1   5     4080.10     4414.38    127.10 o 
   2   1   5     2225.83     2137.59     37.17 o 
   3   1   5     1728.69     1632.42     49.61 o 
   4   1   5      645.85      669.54     37.26 o 
   5   1   5       69.51       94.91     17.54 o 
  -5   2   5       18.03       20.63     12.93 o 
  -4   2   5      810.02      791.05     40.47 o 
  -3   2   5      104.30      102.26     10.77 o 
  -2   2   5    14471.24    15769.04    185.55 o 
  -1   2   5      875.36     1039.70     25.64 o 
   0   2   5     7489.03     7683.29    121.96 o 
   1   2   5      850.45      889.98     26.89 o 
   2   2   5      217.96      218.07     11.35 o 
   3   2   5       20.83       21.14      8.66 o 
   4   2   5     1025.58     1001.60     45.12 o 
   5   2   5        0.38       17.02     14.10 o 
  -5   3   5      110.96      127.88     21.56 o 
  -4   3   5       66.96       58.07     14.76 o 
  -3   3   5       76.60       66.09     13.84 o 
  -2   3   5      728.91      744.33     19.47 o 
  -1   3   5     2234.63     2371.46     41.17 o 
   0   3   5     1222.59     1161.08     21.35 o 
   1   3   5    13782.82    14460.41    203.40 o 
   2   3   5     4242.48     4485.83     64.38 o 
   3   3   5     1217.64     1029.46     95.16 o 
   4   3   5      435.55      230.34    144.79 o 
   5   3   5       14.73       29.20     15.62 o 
  -5   4   5       21.94       27.47     14.89 o 
  -4   4   5      111.45      107.03     18.79 o 
  -3   4   5     1644.60     1605.39     54.65 o 
  -2   4   5     1247.59     1357.81     49.76 o 
  -1   4   5     7862.62     9093.58    282.00 o 
   0   4   5        0.25        7.40      3.84 o 
   1   4   5     3609.24     3864.01     84.82 o 
   2   4   5       22.46       30.60      5.99 o 
   3   4   5      111.94      109.23     12.44 o 
   4   4   5      394.70      375.09     35.18 o 
   5   4   5      143.42      147.03     34.78 o 
  -5   5   5       43.21       48.44     23.46 o 
  -4   5   5       40.51       36.39     14.98 o 
  -3   5   5       66.20       72.44     15.96 o 
  -2   5   5      118.88      100.87     15.58 o 
  -1   5   5       35.71       28.05      3.49 o 
   0   5   5     3273.16     3476.29     66.89 o 
   1   5   5     5327.66     5979.79    103.23 o 
   2   5   5     2209.59     2331.04     42.21 o 
   3   5   5      796.81      811.89     37.21 o 
   4   5   5       12.44       20.53     14.88 o 
  -5   6   5        6.34        3.80     22.05 o 
  -4   6   5       64.83       93.53     19.99 o 
  -3   6   5       17.70       21.32     13.16 o 
  -2   6   5     2395.94     2177.53    106.52 o 
  -1   6   5      215.72      229.39     14.60 o 
   0   6   5     4249.81     4485.89     54.65 o 
   1   6   5      158.64      166.64     12.95 o 
   2   6   5      216.90      215.28     14.23 o 
   3   6   5       49.08       42.92     13.46 o 
   4   6   5      106.72      103.34     27.81 o 
  -4   7   5       56.38       55.40     17.65 o 
  -3   7   5       43.52       48.86     15.80 o 
  -2   7   5       22.15       24.70     11.75 o 
  -1   7   5      856.65      800.84     37.11 o 
   0   7   5     1110.42     1106.27     29.46 o 
   1   7   5     3464.57     3494.34     75.43 o 
   2   7   5      267.24      297.61     20.81 o 
   3   7   5      486.88      585.39     35.38 o 
   4   7   5       79.84      103.95     29.68 o 
  -4   8   5        0.34       11.08     14.10 o 
  -3   8   5      424.71      453.30     37.52 o 
  -2   8   5        8.97        9.61     11.30 o 
  -1   8   5     4650.50     4702.22     94.18 o 
   0   8   5        1.18        2.97      8.19 o 
   1   8   5     1378.92     1331.95     36.88 o 
   2   8   5        6.06       15.11     11.49 o 
   3   8   5      278.80      331.58     28.45 o 
   4   8   5       26.96       14.87     21.10 o 
  -4   9   5      311.64      309.14     32.98 o 
  -3   9   5       43.02       41.24     17.17 o 
  -2   9   5      176.62      173.89     22.88 o 
  -1   9   5      114.02      107.75     18.37 o 
   0   9   5     1221.43     1164.23     53.05 o 
   1   9   5     2769.31     2917.18     64.43 o 
   2   9   5     1067.40     1166.33     64.25 o 
   3   9   5      342.46      354.58     38.35 o 
   4   9   5      233.06      258.06     48.25 o 
  -3  10   5        7.51        7.93     15.31 o 
  -2  10   5     1523.38     1474.53     64.42 o 
  -1  10   5        0.03       -0.38     13.18 o 
   0  10   5      978.02      947.92     45.71 o 
   1  10   5       37.65       24.66     13.07 o 
   2  10   5       13.79       12.62     14.32 o 
   3  10   5        6.75       21.21     16.92 o 
  -3  11   5       66.23       62.53     19.46 o 
  -2  11   5       10.23       14.77     15.56 o 
  -1  11   5       56.69       44.28     17.22 o 
   0  11   5      290.96      295.84     32.25 o 
   1  11   5      116.17      139.30     20.37 o 
   2  11   5      406.55      397.11     38.82 o 
   3  11   5      185.18      218.65     41.83 o 
  -2  12   5        2.26        6.43     14.75 o 
  -1  12   5      926.23      932.82     60.54 o 
   0  12   5        1.52        7.81     14.79 o 
   1  12   5       44.28       50.44     18.79 o 
   2  12   5       22.30       30.01     21.46 o 
  -2  13   5        1.03        4.62     18.32 o 
  -1  13   5       37.92       40.28     19.09 o 
   0  13   5      252.68      250.88     31.48 o 
   1  13   5      176.87      168.94     34.81 o 
   0  14   5      198.80      192.93     30.32 o 
  -4   0   6      350.76      375.12     37.57 o 
  -2   0   6     5131.47     5121.10    178.01 o 
   0   0   6       28.05       43.63      6.26 o 
   2   0   6     1569.94     1707.49    195.92 o 
   4   0   6      415.36      380.86     39.72 o 
  -5   1   6      214.57      194.79     41.75 o 
  -4   1   6       35.47       27.23     11.90 o 
  -3   1   6      138.16      130.72     10.80 o 
  -2   1   6     2503.45     2534.19    128.08 o 
  -1   1   6      323.42      248.50     37.38 o 
   0   1   6     3135.49     3264.83     69.01 o 
   1   1   6     3070.07     3099.15     39.73 o 
   2   1   6      616.61      574.14     35.84 o 
   3   1   6       55.16       66.25     11.90 o 
   4   1   6      132.33      113.82     17.06 o 
   5   1   6       60.19       55.65     15.17 o 
  -5   2   6      386.19      401.70     36.60 o 
  -4   2   6       13.14       15.51     11.96 o 
  -3   2   6     2565.56     2388.28     90.45 o 
  -2   2   6      879.79      839.32     26.40 o 
  -1   2   6      976.30     1001.23     18.40 o 
   0   2   6      361.47      343.37     12.28 o 
   1   2   6     2006.28     1942.75     35.26 o 
   2   2   6        4.25        7.86      5.42 o 
   3   2   6     1868.27     1821.56     81.14 o 
   4   2   6        8.71       10.49     11.02 o 
   5   2   6       64.42       94.22     21.52 o 
  -5   3   6      375.91      288.66     32.34 o 
  -4   3   6       52.98       50.31     20.07 o 
  -3   3   6       44.46       55.67     13.96 o 
  -2   3   6       35.23       36.89      7.41 o 
  -1   3   6     4965.47     5463.40    157.90 o 
   0   3   6     3758.29     3852.22    116.38 o 
   1   3   6     1002.22     1000.85     22.23 o 
   2   3   6      229.16      204.53     13.65 o 
   3   3   6      227.16      195.22     17.47 o 
   4   3   6        1.36       -0.19      9.72 o 
   5   3   6       11.34        1.82     14.37 o 
  -5   4   6       15.06       15.64     12.77 o 
  -4   4   6      644.02      659.21     50.04 o 
  -3   4   6       16.45       13.75     11.04 o 
  -2   4   6     3608.80     3607.34     88.38 o 
  -1   4   6      136.05      178.91     11.18 o 
   0   4   6      545.73      551.68     39.82 o 
   1   4   6      138.60      151.12     10.67 o 
   2   4   6     2749.53     2588.20    100.41 o 
   3   4   6        0.53        2.22      7.64 o 
   4   4   6      130.24      137.69     24.15 o 
  -5   5   6        5.97       19.79     13.46 o 
  -4   5   6        8.17       10.96     11.46 o 
  -3   5   6        3.79        5.71     12.27 o 
  -2   5   6      847.15      839.16     39.65 o 
  -1   5   6     1481.90     1581.54     87.28 o 
   0   5   6     2824.59     2998.27     42.78 o 
   1   5   6      552.93      502.24     19.86 o 
   2   5   6      833.11      819.93     29.29 o 
   3   5   6       45.48       45.85     12.58 o 
   4   5   6        2.23        4.21     12.32 o 
  -4   6   6       15.39        7.59     13.23 o 
  -3   6   6     1246.61     1228.43     54.32 o 
  -2   6   6       53.22       50.64     13.78 o 
  -1   6   6      549.59      476.83     29.33 o 
   0   6   6      252.25      241.38     13.28 o 
   1   6   6     1539.82     1597.72     36.20 o 
   2   6   6       10.25       18.94      9.36 o 
   3   6   6      931.99     1011.21     53.66 o 
   4   6   6       46.74       75.32     22.24 o 
  -4   7   6        0.17       -1.53     13.54 o 
  -3   7   6      226.55      221.10     26.26 o 
  -2   7   6       79.58       73.16     16.00 o 
  -1   7   6      729.52      661.36     34.29 o 
   0   7   6     2715.52     2644.24    105.21 o 
   1   7   6     1964.08     2029.25     52.31 o 
   2   7   6       70.26       76.91     15.08 o 
   3   7   6      254.92      285.68     26.21 o 
   4   7   6       16.62       38.42     23.24 o 
  -4   8   6      188.62      184.97     27.37 o 
  -3   8   6        8.71        7.29     13.37 o 
  -2   8   6     2059.66     2200.50     75.17 o 
  -1   8   6      125.10      165.46     40.88 o 
   0   8   6       32.78       27.95      9.90 o 
   1   8   6      878.42      939.59     32.62 o 
   2   8   6      770.75      844.43     39.62 o 
   3   8   6        2.24        0.57     12.22 o 
   4   8   6      110.22      155.95     36.34 o 
  -4   9   6       15.59       27.93     16.47 o 
  -3   9   6       66.17       57.78     18.53 o 
  -2   9   6      570.67      507.84     37.97 o 
  -1   9   6      500.26      462.74     32.87 o 
   0   9   6     2658.05     2071.83    478.08 o 
   1   9   6     1021.53     1047.34     44.90 o 
   2   9   6      173.52      194.46     22.54 o 
   3   9   6        0.30       23.23     18.72 o 
  -3  10   6      345.51      348.64     35.97 o 
  -2  10   6       11.12        5.78     12.99 o 
  -1  10   6      360.48      346.27     29.89 o 
   0  10   6        0.48       -0.38     11.70 o 
   1  10   6      165.55      140.50     19.94 o 
   2  10   6       21.41       11.67     14.41 o 
   3  10   6      304.51      368.50     39.82 o 
  -3  11   6       80.61       87.98     23.69 o 
  -2  11   6      112.91      123.11     22.59 o 
  -1  11   6      807.49      791.43     46.13 o 
   0  11   6      749.40      827.31     57.76 o 
   1  11   6      452.57      457.02     38.83 o 
   2  11   6       93.01      110.85     29.04 o 
   3  11   6      136.77      163.28     31.71 o 
  -2  12   6       78.23      116.20     24.15 o 
  -1  12   6        3.61       -1.73     12.16 o 
   0  12   6       43.26       36.40     16.30 o 
   1  12   6        4.46       13.13     16.37 o 
   2  12   6      232.53      312.55     43.65 o 
  -2  13   6      319.74      298.14     35.84 o 
  -1  13   6      405.89      430.98     44.89 o 
   0  13   6      812.88      737.10     52.15 o 
   1  13   6      258.77      268.05     40.90 o 
  -5   0   7      256.83      246.12     41.18 o 
  -3   0   7      261.05      271.28     25.48 o 
  -1   0   7     3043.40     2980.38    323.49 o 
   1   0   7     4435.62     4270.60     87.41 o 
   3   0   7     3057.44     2890.93     95.12 o 
   5   0   7        1.57      -10.58     12.19 o 
  -5   1   7       23.23       43.48     26.81 o 
  -4   1   7       60.26       59.25     13.60 o 
  -3   1   7      173.13      159.53     14.46 o 
  -2   1   7     1125.57     1094.89     27.21 o 
  -1   1   7     1236.87     1103.65    153.75 o 
   0   1   7     3654.45     3854.91    144.32 o 
   1   1   7     1333.13     1429.18     26.92 o 
   2   1   7       39.72       39.86      9.22 o 
   3   1   7        3.92        2.54      7.89 o 
   4   1   7       49.95       48.35     13.33 o 
   5   1   7       73.51       67.82     16.34 o 
  -5   2   7       23.42       23.36     16.51 o 
  -4   2   7      105.84      116.75     17.24 o 
  -3   2   7      114.38      101.14     12.84 o 
  -2   2   7     2273.88     2300.98     53.31 o 
  -1   2   7       13.06       16.72      4.27 o 
   0   2   7     3875.38     3751.48     49.79 o 
   1   2   7      377.59      390.76     12.72 o 
   2   2   7     4389.48     4612.33    144.48 o 
   3   2   7       27.14       31.21     10.05 o 
   4   2   7       10.58       15.41     11.02 o 
   5   2   7        3.90        2.88     15.33 o 
  -5   3   7        5.73       15.29     14.74 o 
  -4   3   7      189.55      199.18     23.21 o 
  -3   3   7      475.52      492.39     32.09 o 
  -2   3   7       52.21       44.62      8.23 o 
  -1   3   7     3454.36     3666.51    107.52 o 
   0   3   7      946.95      985.86     23.21 o 
   1   3   7      298.29      417.74     15.58 o 
   2   3   7      234.41      249.06     16.83 o 
   3   3   7      325.46      293.36     23.09 o 
   4   3   7      114.49      101.77     16.75 o 
  -5   4   7        2.50        3.45     11.87 o 
  -4   4   7        1.78        7.12     11.36 o 
  -3   4   7      277.45      252.86     23.93 o 
  -2   4   7     1174.92     1287.30     47.37 o 
  -1   4   7     1270.30     1345.79     33.78 o 
   0   4   7        4.69        7.85      4.84 o 
   1   4   7     3481.73     3377.08     63.28 o 
   2   4   7        5.30       -1.11      6.64 o 
   3   4   7      592.77      594.90     31.56 o 
   4   4   7       85.18       76.39     20.16 o 
  -5   5   7       10.31       27.19     13.69 o 
  -4   5   7      175.95      178.26     21.95 o 
  -3   5   7       74.01       72.87     15.80 o 
  -2   5   7     2151.02     2265.15     66.79 o 
  -1   5   7     1230.94     1400.49     73.96 o 
   0   5   7     1473.03     1261.68    160.45 o 
   1   5   7       16.69       24.67      6.69 o 
   2   5   7        0.99       -1.75      6.21 o 
   3   5   7       99.75       99.39     15.48 o 
   4   5   7      398.91      427.74     39.15 o 
  -4   6   7       28.56       41.36     16.42 o 
  -3   6   7        6.75        2.65     10.78 o 
  -2   6   7       11.56       21.48     12.33 o 
  -1   6   7        7.91       12.60     10.65 o 
   0   6   7     1305.73     1239.54     31.99 o 
   1   6   7      344.57      354.81     17.82 o 
   2   6   7     2046.94     2166.09     51.61 o 
   3   6   7      167.70      177.69     24.77 o 
   4   6   7      373.90      456.00     41.13 o 
  -4   7   7       37.54       62.39     18.90 o 
  -3   7   7      630.36      600.05     41.50 o 
  -2   7   7      873.07      878.78     45.48 o 
  -1   7   7     1486.65     1455.66     51.82 o 
   0   7   7     1522.09     1622.60     58.59 o 
   1   7   7        8.79       10.92      7.96 o 
   2   7   7       35.34       50.31     11.20 o 
   3   7   7      350.84      359.59     35.77 o 
   4   7   7       51.59       36.53     25.91 o 
  -4   8   7        5.67       -1.82     14.48 o 
  -3   8   7      109.18      106.84     22.69 o 
  -2   8   7      112.14      104.61     21.68 o 
  -1   8   7      466.10      417.17     30.79 o 
   0   8   7       19.60       25.95     12.65 o 
   1   8   7     1563.00     1546.43     41.70 o 
   2   8   7        6.35       22.79     12.51 o 
   3   8   7      376.62      470.79     39.91 o 
   4   8   7       33.05       54.30     26.87 o 
  -4   9   7       14.84       31.90     19.05 o 
  -3   9   7      141.44      157.16     25.45 o 
  -2   9   7      272.55      309.36     32.25 o 
  -1   9   7      575.13      567.16     37.03 o 
   0   9   7       93.84       72.06     15.62 o 
   1   9   7      234.14      261.74     21.08 o 
   2   9   7      174.82      166.80     21.28 o 
   3   9   7      114.66      137.87     30.59 o 
  -3  10   7        1.00        0.65     15.55 o 
  -2  10   7       53.77       68.00     19.28 o 
  -1  10   7        0.71       -1.90     12.21 o 
   0  10   7      551.65      520.47     35.38 o 
   1  10   7       43.99       41.24     16.45 o 
   2  10   7     1149.34     1261.23     55.82 o 
   3  10   7        4.80       -5.16     21.62 o 
  -3  11   7      158.24      155.23     27.95 o 
  -2  11   7       39.96       44.85     17.76 o 
  -1  11   7      270.14      290.81     30.01 o 
   0  11   7       82.96       80.56     21.15 o 
   1  11   7      176.22      141.41     24.67 o 
   2  11   7        5.28       23.10     15.09 o 
   3  11   7       72.85      102.01     37.35 o 
  -2  12   7        3.27       -4.50     14.10 o 
  -1  12   7      118.66       91.32     18.94 o 
   0  12   7       33.52       35.91     17.71 o 
   1  12   7     1169.29     1147.07     97.78 o 
   2  12   7        1.11       -7.47     31.99 o 
  -1  13   7      112.73      108.32     24.80 o 
   0  13   7       12.75       24.10     16.89 o 
   1  13   7       19.08       26.69     19.80 o 
  -4   0   8        2.49       12.74     15.05 o 
  -2   0   8      498.90      421.31     25.12 o 
   0   0   8    11559.21    12674.50    186.71 o 
   2   0   8     1476.60     1114.53     96.72 o 
   4   0   8       10.44        6.74     13.90 o 
  -5   1   8       25.64       54.97     23.78 o 
  -4   1   8      165.72      170.06     22.21 o 
  -3   1   8      702.52      681.43     29.09 o 
  -2   1   8      845.84      784.95     23.21 o 
  -1   1   8       12.56       17.92      4.40 o 
   0   1   8       70.80       88.91      8.32 o 
   1   1   8      933.97      975.23     30.08 o 
   2   1   8     2446.76     2246.84     53.33 o 
   3   1   8     2417.96     2221.51     60.58 o 
   4   1   8      703.89      664.30     39.20 o 
   5   1   8      123.71      130.70     20.55 o 
  -5   2   8       39.18       64.41     19.19 o 
  -4   2   8        1.12        3.90      8.76 o 
  -3   2   8      583.35      553.72     34.49 o 
  -2   2   8        5.56        6.94      4.96 o 
  -1   2   8     4121.21     4209.99     97.24 o 
   0   2   8      394.73      398.62     14.63 o 
   1   2   8     5423.16     5371.70    120.29 o 
   2   2   8       82.93       77.26     12.05 o 
   3   2   8       57.95       53.29     12.89 o 
   4   2   8       10.27        6.72      9.36 o 
  -5   3   8       40.67       60.44     18.43 o 
  -4   3   8       92.18       74.16     16.42 o 
  -3   3   8      505.74      479.63     30.51 o 
  -2   3   8       75.05       74.60     10.42 o 
  -1   3   8     1085.09     1152.39     22.90 o 
   0   3   8     1745.23     1967.79     43.67 o 
   1   3   8     1694.12     1730.94     37.55 o 
   2   3   8     1726.93     1680.75     48.13 o 
   3   3   8     2285.25     2244.36     80.45 o 
   4   3   8      629.48      676.79     39.21 o 
  -5   4   8      143.50      128.01     25.99 o 
  -4   4   8       16.03        4.41     12.38 o 
  -3   4   8      305.50      320.69     32.01 o 
  -2   4   8     3924.22     3922.08     82.58 o 
  -1   4   8        0.86       13.06      4.43 o 
   0   4   8     7705.42     8089.19    138.90 o 
   1   4   8        0.99        2.71      6.64 o 
   2   4   8     1523.93     1553.01     47.43 o 
   3   4   8       82.54       87.34     15.33 o 
   4   4   8       17.19       14.82     13.94 o 
  -5   5   8        9.65       14.16     13.84 o 
  -4   5   8       96.63       98.22     19.93 o 
  -3   5   8       11.97        7.81     12.01 o 
  -2   5   8      307.74      300.45     25.48 o 
  -1   5   8      313.80      348.94     18.62 o 
   0   5   8      128.69      133.93     11.01 o 
   1   5   8     1788.20     1876.30     38.57 o 
   2   5   8      706.69      719.03     28.94 o 
   3   5   8      612.86      425.94    159.16 o 
   4   5   8      466.59      489.17     43.31 o 
  -4   6   8       29.28       21.73     15.20 o 
  -3   6   8        3.03       -2.21     12.54 o 
  -2   6   8       20.07       27.42     13.39 o 
  -1   6   8     3805.48     3864.15    109.50 o 
   0   6   8     1045.59      946.85    159.61 o 
   1   6   8     3925.19     4169.12    101.47 o 
   2   6   8        8.54       10.07      8.24 o 
   3   6   8       28.56       19.38     16.52 o 
   4   6   8        0.26       16.85     19.50 o 
  -4   7   8      122.74      113.22     22.64 o 
  -3   7   8      304.52      296.81     30.66 o 
  -2   7   8      104.52      103.25     18.35 o 
  -1   7   8      119.57      141.57     18.53 o 
   0   7   8      936.21      883.85     32.63 o 
   1   7   8        8.79        8.33      7.73 o 
   2   7   8      977.10     1012.57     38.17 o 
   3   7   8      398.88      435.29     38.65 o 
   4   7   8      205.85      251.01     32.55 o 
  -4   8   8        0.17       11.56     14.98 o 
  -3   8   8        9.13       11.85     13.65 o 
  -2   8   8     1221.09     1088.47     51.58 o 
  -1   8   8       26.11       17.98     12.92 o 
   0   8   8     3418.26     3571.24     79.81 o 
   1   8   8        0.01       -0.90      7.34 o 
   2   8   8      464.57      496.25     33.30 o 
   3   8   8        6.37       20.48     16.74 o 
   4   8   8        1.26        9.24     25.13 o 
  -4   9   8       32.06       27.94     19.08 o 
  -3   9   8      101.53      126.03     23.65 o 
  -2   9   8      114.71      126.02     21.68 o 
  -1   9   8        8.41       15.46     14.00 o 
   0   9   8      315.27      288.32     25.92 o 
   1   9   8     1092.22     1187.88     45.51 o 
   2   9   8      182.84      221.99     25.33 o 
   3   9   8      590.40      753.23     52.33 o 
  -3  10   8      176.62      191.20     28.02 o 
  -2  10   8      113.13      125.82     24.29 o 
  -1  10   8     1155.94     1159.90     54.22 o 
   0  10   8       98.58      101.50     18.84 o 
   1  10   8     1783.99     1651.43     84.51 o 
   2  10   8       11.46       25.72     14.03 o 
   3  10   8       99.22       80.61     29.85 o 
  -3  11   8       37.55       33.04     19.13 o 
  -2  11   8      193.81      242.08     35.55 o 
  -1  11   8      225.58      250.34     27.96 o 
   0  11   8        4.51       -8.74     13.55 o 
   1  11   8      340.05      307.87     44.53 o 
   2  11   8      498.09      669.74    101.27 o 
  -2  12   8      411.47      411.94     39.95 o 
  -1  12   8        0.28       16.80     15.27 o 
   0  12   8      177.87      187.55     27.59 o 
   1  12   8       22.00       33.76     20.05 o 
   2  12   8      323.14      358.35     64.35 o 
  -1  13   8        9.59       19.37     17.77 o 
   0  13   8       19.00       27.55     17.70 o 
   1  13   8      236.81      247.32     40.15 o 
  -5   0   9       29.39       33.71     23.75 o 
  -3   0   9     5233.98     5520.67    214.51 o 
  -1   0   9     8129.26     9901.43    517.73 o 
   1   0   9      742.77      673.05     69.24 o 
   3   0   9     1007.84      877.95     77.09 o 
  -5   1   9       42.53       32.20     19.34 o 
  -4   1   9       22.68       20.91     13.10 o 
  -3   1   9       17.12       22.79      9.16 o 
  -2   1   9       16.23       15.00      6.40 o 
  -1   1   9      475.57      358.93     59.99 o 
   0   1   9     3468.97     3503.99    438.01 o 
   1   1   9     2830.98     2954.82     77.58 o 
   2   1   9     2790.21     2557.96     58.98 o 
   3   1   9      338.95      322.08     24.52 o 
   4   1   9       45.78       49.27     14.32 o 
  -5   2   9        0.14       14.79     14.05 o 
  -4   2   9      550.41      544.52     52.36 o 
  -3   2   9        1.27       -1.58      9.09 o 
  -2   2   9     4658.91     4296.58     64.75 o 
  -1   2   9        5.40       10.53      4.91 o 
   0   2   9     3733.74     3858.29     60.83 o 
   1   2   9       52.64       47.25      6.59 o 
   2   2   9       66.27       66.06     11.94 o 
   3   2   9      483.30      441.92     28.59 o 
   4   2   9      178.77      192.64     21.85 o 
  -5   3   9       84.79       97.96     23.93 o 
  -4   3   9       64.09       58.80     16.25 o 
  -3   3   9      234.92      206.00     24.28 o 
  -2   3   9        2.39        3.17      7.12 o 
  -1   3   9      740.35      741.21     20.30 o 
   0   3   9     4097.72     4246.94     51.84 o 
   1   3   9     2481.91     2522.31     69.66 o 
   2   3   9     1039.77      986.85     39.78 o 
   3   3   9      701.50      653.45     35.34 o 
   4   3   9      234.33      227.92     24.79 o 
  -5   4   9       93.95      109.52     25.56 o 
  -4   4   9        8.07        8.94     12.87 o 
  -3   4   9     2706.79     2714.78     78.85 o 
  -2   4   9       73.49       67.82     14.73 o 
  -1   4   9     3990.45     4595.25    154.06 o 
   0   4   9      175.50      174.95     12.01 o 
   1   4   9     1373.35     1351.05     41.60 o 
   2   4   9       22.54       16.06     10.09 o 
   3   4   9      282.14      275.36     24.95 o 
   4   4   9        9.99       24.12     15.52 o 
  -4   5   9      154.82      157.37     23.84 o 
  -3   5   9       73.77       78.40     18.15 o 
  -2   5   9        9.50        2.42     10.20 o 
  -1   5   9      490.67      531.53     40.12 o 
   0   5   9     4128.05     4367.84    119.23 o 
   1   5   9     2296.63     2349.84     82.96 o 
   2   5   9     1281.42     1253.65     57.98 o 
   3   5   9      598.91      515.91     32.41 o 
   4   5   9      101.03      104.27     21.94 o 
  -4   6   9      154.61      200.05     27.57 o 
  -3   6   9      238.04      212.75     26.37 o 
  -2   6   9     2259.19     2218.47     69.66 o 
  -1   6   9       50.47       52.67     13.58 o 
   0   6   9     1297.79     1284.11     50.65 o 
   1   6   9      177.69      159.46     14.77 o 
   2   6   9       41.99       43.87     11.32 o 
   3   6   9        2.85        5.32     14.05 o 
   4   6   9      139.50      154.00     30.83 o 
  -4   7   9       11.83       18.08     16.13 o 
  -3   7   9       14.96       19.55     14.88 o 
  -2   7   9        0.89       14.53     14.17 o 
  -1   7   9      750.47      708.67     37.94 o 
   0   7   9     2972.24     3267.78    122.03 o 
   1   7   9     1062.29     1071.55     37.26 o 
   2   7   9     1833.26     1953.91     60.98 o 
   3   7   9      580.46      594.11     43.86 o 
   4   7   9       99.40       98.94     23.39 o 
  -4   8   9        4.10        8.72     16.19 o 
  -3   8   9      726.12      749.29     50.49 o 
  -2   8   9       88.10       88.71     19.62 o 
  -1   8   9     1560.80     1452.87     55.61 o 
   0   8   9      838.21      918.09     44.51 o 
   1   8   9      189.45      218.16     19.31 o 
   2   8   9        5.86        4.02     12.77 o 
   3   8   9        6.20        9.64     16.06 o 
  -3   9   9        0.89       -8.88     13.29 o 
  -2   9   9        3.84       -4.41     13.11 o 
  -1   9   9      667.70      598.20     38.15 o 
   0   9   9      315.31      348.50     28.49 o 
   1   9   9      636.15      397.72    213.69 o 
   2   9   9      889.53      961.10     47.84 o 
   3   9   9      319.03      362.83     38.52 o 
  -3  10   9       28.82        6.82     16.28 o 
  -2  10   9     1082.15     1020.95     55.13 o 
  -1  10   9       76.36       72.30     18.52 o 
   0  10   9     1979.41     1990.05    117.30 o 
   1  10   9        3.94       28.77     30.45 o 
   2  10   9        8.32       29.04     13.76 o 
   3  10   9       18.66       51.04     27.35 o 
  -3  11   9        8.33        2.17     17.77 o 
  -2  11   9       26.64       23.14     16.71 o 
  -1  11   9      170.49      162.84     23.73 o 
   0  11   9      843.45      818.79     53.79 o 
   1  11   9      703.31      704.40     59.70 o 
   2  11   9      458.37      564.79     61.77 o 
  -2  12   9        0.57        0.83     19.27 o 
  -1  12   9      500.86      535.59     41.32 o 
   0  12   9        0.02       21.43     15.83 o 
   1  12   9      192.84      206.44     36.38 o 
  -1  13   9      211.85      198.22     31.75 o 
   0  13   9      119.88      139.89     26.00 o 
  -4   0  10      695.56      617.49     64.55 o 
  -2   0  10      176.77      157.80     16.74 o 
   0   0  10        2.55        6.42      6.91 o 
   2   0  10     4203.12     4066.27    109.85 o 
   4   0  10      561.18      529.00     70.77 o 
  -5   1  10       11.03       22.42     15.45 o 
  -4   1  10       20.47        5.52     12.78 o 
  -3   1  10        6.28       15.73      8.64 o 
  -2   1  10      419.53      381.83     17.56 o 
  -1   1  10     3647.59     2878.32    487.42 o 
   0   1  10     5333.03     4635.45    924.66 o 
   1   1  10     1855.95     1901.35     55.09 o 
   2   1  10     3046.91     2970.40     66.68 o 
   3   1  10      284.90      279.76     23.96 o 
   4   1  10        0.25        2.52      9.95 o 
  -5   2  10       47.52       70.41     27.96 o 
  -4   2  10        8.31       -0.05     13.17 o 
  -3   2  10      239.45      207.52     22.03 o 
  -2   2  10       15.57       11.93      7.25 o 
  -1   2  10      679.64      709.51     20.81 o 
   0   2  10      275.93      279.10     13.97 o 
   1   2  10     1061.85     1028.30     37.65 o 
   2   2  10       22.47       20.90      9.80 o 
   3   2  10      371.79      322.41     25.78 o 
   4   2  10       13.54        9.15      9.51 o 
  -5   3  10       16.85       25.39     19.13 o 
  -4   3  10        2.27        8.26     12.36 o 
  -3   3  10       99.86      105.51     19.43 o 
  -2   3  10      548.18      551.81     27.23 o 
  -1   3  10      690.51      683.10     21.22 o 
   0   3  10      830.95      718.34     22.08 o 
   1   3  10     3290.14     3437.01     68.49 o 
   2   3  10      788.61      775.19     35.59 o 
   3   3  10      320.17      312.42     26.65 o 
   4   3  10        1.34        3.08     10.15 o 
  -5   4  10        5.69       18.37     18.95 o 
  -4   4  10      229.24      249.30     28.27 o 
  -3   4  10      507.63      479.40     33.84 o 
  -2   4  10     1448.02     1452.24     98.73 o 
  -1   4  10        0.89        6.65      7.27 o 
   0   4  10       49.95       41.99      7.87 o 
   1   4  10       36.26       30.57      8.79 o 
   2   4  10     1493.42     1442.48     56.76 o 
   3   4  10      312.94      300.94     26.12 o 
   4   4  10      488.31      462.69     42.24 o 
  -4   5  10        5.10        2.47     13.19 o 
  -3   5  10      284.86      298.66     28.79 o 
  -2   5  10      443.49      467.77     33.19 o 
  -1   5  10     2263.29     2441.39     90.05 o 
   0   5  10      769.37      733.29     25.04 o 
   1   5  10     1530.00     1468.36     42.20 o 
   2   5  10     1075.03     1062.22     44.47 o 
   3   5  10       73.25       86.92     17.52 o 
   4   5  10        1.59        7.39     15.95 o 
  -4   6  10       11.03       13.51     14.55 o 
  -3   6  10     1577.24     1571.56     65.13 o 
  -2   6  10       82.34       89.15     17.87 o 
  -1   6  10      930.17      938.13     42.16 o 
   0   6  10       44.96       53.72     10.89 o 
   1   6  10      464.23      410.85     61.27 o 
   2   6  10       25.69       26.55     12.81 o 
   3   6  10     1089.61     1033.18     58.53 o 
   4   6  10        0.02       10.88     16.58 o 
  -4   7  10       16.70       17.01     16.62 o 
  -3   7  10      185.63      195.67     26.15 o 
  -2   7  10      439.44      470.55     35.81 o 
  -1   7  10     2580.97     2477.40     94.82 o 
   0   7  10     1488.90     1555.39     67.35 o 
   1   7  10      564.05      607.75     29.02 o 
   2   7  10      181.99      214.26     22.34 o 
   3   7  10      195.99      183.90     32.21 o 
  -4   8  10      266.90      263.61     33.28 o 
  -3   8  10        1.38       14.13     13.84 o 
  -2   8  10      442.86      494.19     40.95 o 
  -1   8  10       43.91       39.72     13.95 o 
   0   8  10      227.46      203.20     64.58 o 
   1   8  10       15.95       23.52     10.73 o 
   2   8  10      453.65      519.53     40.09 o 
   3   8  10        5.32        3.93     14.32 o 
  -3   9  10       34.57       33.69     17.97 o 
  -2   9  10      191.39      210.45     27.34 o 
  -1   9  10     1031.71     1032.19     51.69 o 
   0   9  10      133.87      164.27     22.11 o 
   1   9  10      473.47      493.10     38.18 o 
   2   9  10      301.83      331.77     29.33 o 
   3   9  10       12.49       10.27     17.18 o 
  -3  10  10      651.07      645.46     51.06 o 
  -2  10  10        0.34        2.13     13.80 o 
  -1  10  10      215.62      228.46     26.85 o 
   0  10  10        5.32        9.69     12.05 o 
   1  10  10      175.62      205.56     33.45 o 
   2  10  10       37.07       50.56     14.42 o 
  -2  11  10      117.81      112.49     26.73 o 
  -1  11  10      488.30      484.48     37.28 o 
   0  11  10     1598.51     1658.78     76.77 o 
   1  11  10      349.71      394.51     44.99 o 
   2  11  10       95.61      113.91     29.93 o 
  -2  12  10      311.32      358.64     39.69 o 
  -1  12  10        2.55        1.01     13.66 o 
   0  12  10       45.53       23.34     22.81 o 
   1  12  10       10.80       29.45     22.57 o 
  -5   0  11       68.51       54.78     26.43 o 
  -3   0  11      479.14      450.60     44.41 o 
  -1   0  11       77.29       61.13     11.45 o 
   1   0  11     6185.40     6296.95    419.83 o 
   3   0  11      288.46      236.75     42.62 o 
  -5   1  11        7.96        2.57     12.63 o 
  -4   1  11      101.94      105.72     20.19 o 
  -3   1  11      155.82      144.25     22.08 o 
  -2   1  11     1029.38      914.04     41.25 o 
  -1   1  11     4044.87     3433.96    531.96 o 
   0   1  11      443.17      390.93     58.17 o 
   1   1  11      127.52      109.79     13.69 o 
   2   1  11       38.23       42.14     12.03 o 
   3   1  11      209.77      199.26     21.31 o 
   4   1  11      281.81      269.84     26.44 o 
  -5   2  11        1.99       15.54     20.45 o 
  -4   2  11      377.20      331.53     33.63 o 
  -3   2  11        1.01        4.04     10.78 o 
  -2   2  11       51.61       32.75     11.07 o 
  -1   2  11        1.91        1.63      5.02 o 
   0   2  11     1337.90     1234.46     31.88 o 
   1   2  11        1.80        2.72      5.69 o 
   2   2  11     1869.02     1793.67     53.91 o 
   3   2  11       36.78       40.36     12.49 o 
   4   2  11      116.29      144.89     20.82 o 
  -5   3  11        0.55       22.45     21.06 o 
  -4   3  11       23.63       40.90     16.44 o 
  -3   3  11      256.67      256.39     29.24 o 
  -2   3  11      925.29     1021.97     75.31 o 
  -1   3  11     1342.01     1282.88     56.85 o 
   0   3  11     1434.50     1435.26     32.11 o 
   1   3  11      284.98      270.60     16.81 o 
   2   3  11      460.75      453.56     27.96 o 
   3   3  11      457.74      446.91     31.62 o 
   4   3  11       63.01       59.62     16.13 o 
  -4   4  11       19.80       12.96     14.21 o 
  -3   4  11        3.62        5.75     12.30 o 
  -2   4  11        1.22       -9.22     10.12 o 
  -1   4  11      885.50      904.01     51.33 o 
   0   4  11       42.61       32.60      8.70 o 
   1   4  11     2081.47     2009.02     47.35 o 
   2   4  11       93.46       91.39     14.86 o 
   3   4  11      642.07      649.42     36.70 o 
   4   4  11       16.10        0.12     11.54 o 
  -4   5  11        3.25       19.37     14.62 o 
  -3   5  11       65.04       83.91     17.58 o 
  -2   5  11     1209.50     1313.62     54.85 o 
  -1   5  11     2022.53     2027.51     60.31 o 
   0   5  11      501.12      451.83     20.23 o 
   1   5  11      341.96      338.01     21.02 o 
   2   5  11       45.03       66.38     14.23 o 
   3   5  11      156.89      183.11     22.31 o 
   4   5  11      203.85      258.87     34.92 o 
  -4   6  11      488.96      420.43     37.30 o 
  -3   6  11       94.84       84.77     19.47 o 
  -2   6  11       18.05       24.19     13.47 o 
  -1   6  11      422.25      476.96     40.33 o 
   0   6  11      985.63      984.31     49.50 o 
   1   6  11      223.79      180.38     34.37 o 
   2   6  11     1062.97     1164.16     48.94 o 
   3   6  11        2.33       14.03     11.43 o 
   4   6  11       56.26       90.78     24.78 o 
  -4   7  11        7.26       11.30     16.57 o 
  -3   7  11      195.02      227.33     42.99 o 
  -2   7  11      806.53      782.09     45.86 o 
  -1   7  11      186.50      185.71     21.92 o 
   0   7  11      469.93      514.82     35.94 o 
   1   7  11       32.25       44.46     11.76 o 
   2   7  11       34.26       30.76     14.06 o 
   3   7  11      160.06      158.61     27.10 o 
  -4   8  11       21.40        3.45     17.82 o 
  -3   8  11       61.14       75.00     20.22 o 
  -2   8  11       75.02       82.78     20.42 o 
  -1   8  11       81.50       98.15     18.94 o 
   0   8  11        3.08        3.68     11.31 o 
   1   8  11     1682.43     1721.98     56.84 o 
   2   8  11        2.98       -2.52     14.00 o 
   3   8  11      321.65      288.83     35.07 o 
  -3   9  11       48.92       47.87     19.21 o 
  -2   9  11      280.71      353.71     39.03 o 
  -1   9  11      412.70      374.42     31.54 o 
   0   9  11        5.83        2.02     11.81 o 
   1   9  11      239.97      261.80     31.51 o 
   2   9  11       16.18       26.58     15.42 o 
   3   9  11       66.86       79.55     27.00 o 
  -3  10  11       98.93       66.59     22.52 o 
  -2  10  11        1.17       17.52     16.17 o 
  -1  10  11      198.11      165.73     24.56 o 
   0  10  11     1000.09     1067.19     59.40 o 
   1  10  11        1.95        9.55     17.30 o 
   2  10  11      641.45      778.73     68.18 o 
  -2  11  11      314.88      284.67     32.54 o 
  -1  11  11      112.17      140.55     24.12 o 
   0  11  11       16.70       25.02     17.00 o 
   1  11  11        4.64        2.19     17.84 o 
   2  11  11       48.79       62.82     32.18 o 
  -1  12  11       15.16       16.62     15.82 o 
   0  12  11       15.77       -3.63     18.41 o 
   1  12  11      711.18      866.93     70.54 o 
  -4   0  12      332.20      282.12     46.16 o 
  -2   0  12     2478.35     2146.42    127.14 o 
   0   0  12     3664.24     3356.90     61.60 o 
   2   0  12      136.12      134.59     32.66 o 
   4   0  12       21.63       30.82     18.91 o 
  -5   1  12        9.68       12.45     16.38 o 
  -4   1  12       40.82       34.16     15.29 o 
  -3   1  12      107.90      110.19     16.52 o 
  -2   1  12      430.39      431.67     23.84 o 
  -1   1  12       54.57       40.34      6.90 o 
   0   1  12      172.53      145.33     16.73 o 
   1   1  12      758.71      635.39     29.99 o 
   2   1  12      951.21      843.65     37.91 o 
   3   1  12      771.75      696.95     39.05 o 
   4   1  12      213.14      207.78     23.85 o 
  -4   2  12      121.03      111.73     23.28 o 
  -3   2  12      401.64      419.23     29.15 o 
  -2   2  12       33.91       26.69      8.41 o 
  -1   2  12     3898.24     3852.90     98.47 o 
   0   2  12        3.34       11.38      6.82 o 
   1   2  12     2654.59     2460.31     59.74 o 
   2   2  12      718.37      626.66     33.47 o 
   3   2  12      105.38      113.55     17.82 o 
   4   2  12       12.15       13.73     11.32 o 
  -4   3  12      138.48      128.36     23.40 o 
  -3   3  12      590.03      531.38     62.73 o 
  -2   3  12      159.25      221.32     31.63 o 
  -1   3  12       18.56       13.21      7.62 o 
   0   3  12      257.85      238.79     14.73 o 
   1   3  12      128.71      116.21     14.97 o 
   2   3  12      984.87      958.28     41.37 o 
   3   3  12      676.90      631.52     37.38 o 
   4   3  12      173.21      207.44     25.49 o 
  -4   4  12       86.31       68.55     23.14 o 
  -3   4  12        0.05        4.23     12.96 o 
  -2   4  12      535.91      546.02     34.88 o 
  -1   4  12        2.97       -2.86      7.95 o 
   0   4  12     5044.90     4842.42     66.62 o 
   1   4  12       39.88       40.78      9.66 o 
   2   4  12      355.34      374.05     28.05 o 
   3   4  12        0.26        0.07     10.27 o 
   4   4  12       11.80       22.95     13.61 o 
  -4   5  12      240.51      228.55     27.74 o 
  -3   5  12       99.11       89.64     19.99 o 
  -2   5  12      421.69      397.28     31.00 o 
  -1   5  12      578.18      573.53     33.86 o 
   0   5  12       81.75       67.44     11.51 o 
   1   5  12      615.52      591.82     41.14 o 
   2   5  12      611.40      666.33     38.35 o 
   3   5  12      473.34      463.16     33.76 o 
   4   5  12      177.96      185.34     31.37 o 
  -4   6  12       73.33       71.64     18.83 o 
  -3   6  12      226.87      238.89     28.16 o 
  -2   6  12       13.99       15.46     13.22 o 
  -1   6  12     1300.96     1364.19     69.75 o 
   0   6  12      142.60      151.31     15.30 o 
   1   6  12     1427.28     1527.46     96.70 o 
   2   6  12      242.96      234.93     23.29 o 
   3   6  12       38.82       48.31     14.68 o 
  -4   7  12        3.99        0.99     16.69 o 
  -3   7  12       67.46       88.47     21.07 o 
  -2   7  12       78.90      108.20     20.67 o 
  -1   7  12      221.52      218.28     23.66 o 
   0   7  12       77.04       60.52     15.16 o 
   1   7  12      368.01      393.42     26.23 o 
   2   7  12      761.95      805.48     55.90 o 
   3   7  12      337.90      375.99     39.33 o 
  -3   8  12        4.82        0.64     13.87 o 
  -2   8  12      446.37      429.75     35.91 o 
  -1   8  12       57.33       51.24     15.86 o 
   0   8  12     1430.32     1400.41    127.41 o 
   1   8  12       17.00       19.98     13.02 o 
   2   8  12      629.68      578.96     38.14 o 
   3   8  12        0.53       14.10     18.29 o 
  -3   9  12       24.63       35.94     18.67 o 
  -2   9  12       87.44       84.67     20.18 o 
  -1   9  12      291.04      258.81     28.99 o 
   0   9  12        7.99       10.95     16.37 o 
   1   9  12      419.12      426.18     38.17 o 
   2   9  12      245.08      288.94     34.65 o 
  -3  10  12       84.74       87.08     24.97 o 
  -2  10  12       30.01       34.57     18.19 o 
  -1  10  12      754.31      776.50     55.94 o 
   0  10  12        0.20       12.35     16.12 o 
   1  10  12      572.82      625.23     55.38 o 
   2  10  12        2.44       -4.79     28.54 o 
  -2  11  12       49.23       58.97     22.15 o 
  -1  11  12       35.48       55.35     18.18 o 
   0  11  12       80.15       59.61     19.53 o 
   1  11  12       68.65       69.89     25.33 o 
  -1  12  12        6.55       26.09     17.64 o 
   0  12  12      648.47      711.16     66.05 o 
  -3   0  13      299.62      325.45     37.21 o 
  -1   0  13     1065.49      954.48     81.28 o 
   1   0  13       38.62       45.28     17.37 o 
   3   0  13      441.97      411.67     42.32 o 
  -4   1  13       48.13       40.26     14.38 o 
  -3   1  13       35.99       15.02     10.85 o 
  -2   1  13        2.58        3.74      8.16 o 
  -1   1  13     1554.75     1378.00    197.11 o 
   0   1  13     1762.44     1654.16     47.45 o 
   1   1  13     3538.18     3417.76     71.49 o 
   2   1  13     1058.82     1062.72     43.37 o 
   3   1  13      469.97      444.73     31.26 o 
   4   1  13      165.62      179.90     23.18 o 
  -4   2  13      111.60      124.11     22.90 o 
  -3   2  13        1.01       -1.83     12.39 o 
  -2   2  13     1289.54      980.90    200.68 o 
  -1   2  13        0.88        6.75      6.33 o 
   0   2  13     1488.82     1397.94     74.63 o 
   1   2  13       75.39       80.66     13.62 o 
   2   2  13        8.23       26.64     11.21 o 
   3   2  13       88.31       83.26     16.73 o 
   4   2  13      631.41      640.69     42.42 o 
  -4   3  13        1.32       -1.66     14.24 o 
  -3   3  13       97.96       98.85     20.87 o 
  -2   3  13       35.89       34.87     13.46 o 
  -1   3  13      149.66      144.80     14.74 o 
   0   3  13      947.56      952.02     50.95 o 
   1   3  13     1463.50     1420.76     47.38 o 
   2   3  13     1630.13     1546.95     53.78 o 
   3   3  13      598.96      598.16     36.99 o 
   4   3  13      112.88      138.11     21.75 o 
  -4   4  13       44.73       31.76     18.02 o 
  -3   4  13      601.96      659.18     41.83 o 
  -2   4  13        1.36       13.94     11.99 o 
  -1   4  13     1335.32     1403.09     66.03 o 
   0   4  13       30.51       30.06      8.68 o 
   1   4  13        2.22       11.96     10.34 o 
   2   4  13      219.56      202.64     25.80 o 
   3   4  13      200.18      245.11     25.69 o 
  -4   5  13        5.67        3.93     14.15 o 
  -3   5  13       23.54       21.79     14.98 o 
  -2   5  13      206.90      226.48     24.57 o 
  -1   5  13      224.40      235.12     24.38 o 
   0   5  13      475.43      447.13     27.54 o 
   1   5  13     1768.58     1705.38     73.15 o 
   2   5  13     1758.36     1767.86     62.16 o 
   3   5  13      507.50      493.85     36.06 o 
  -4   6  13      490.22      487.20     42.31 o 
  -3   6  13        9.82       25.02     15.57 o 
  -2   6  13     1187.59     1318.34     69.69 o 
  -1   6  13      190.58      230.83     24.35 o 
   0   6  13      754.62      785.28     37.04 o 
   1   6  13       33.19       45.33     13.96 o 
   2   6  13      100.19      111.03     19.50 o 
   3   6  13       17.48       19.58     14.42 o 
  -4   7  13       15.20       20.08     19.26 o 
  -3   7  13       20.12       42.62     17.70 o 
  -2   7  13      129.89      161.29     24.24 o 
  -1   7  13      409.53      410.51     31.89 o 
   0   7  13      579.09      636.98     42.90 o 
   1   7  13      849.55      822.86     46.06 o 
   2   7  13      914.64      910.18     46.86 o 
   3   7  13      198.99      201.60     31.39 o 
  -3   8  13      342.19      377.31     37.54 o 
  -2   8  13       22.70       10.98     14.76 o 
  -1   8  13     1339.10     1446.63     59.71 o 
   0   8  13        0.01        1.30     14.95 o 
   1   8  13      220.14      259.90     24.67 o 
   2   8  13       21.31       28.56     14.56 o 
   3   8  13      222.21      248.95     35.44 o 
  -3   9  13        3.08        9.00     16.97 o 
  -2   9  13       85.42       93.87     20.82 o 
  -1   9  13       96.68      117.32     20.62 o 
   0   9  13      692.50      748.54     52.73 o 
   1   9  13      663.89      696.31     48.26 o 
   2   9  13      226.29      269.57     38.39 o 
  -2  10  13      348.12      373.71     37.24 o 
  -1  10  13       38.09       61.41     17.50 o 
   0  10  13      564.78      534.86     50.22 o 
   1  10  13       16.65       15.93     17.54 o 
   2  10  13        7.06       22.41     30.26 o 
  -2  11  13      132.38      132.41     28.54 o 
  -1  11  13      532.46      574.48     64.41 o 
   0  11  13      126.60      145.12     26.45 o 
   1  11  13      358.01      398.79     49.00 o 
  -4   0  14      176.57      178.12     38.69 o 
  -2   0  14     1963.68     1953.15     82.22 o 
   0   0  14      433.54      416.48     24.92 o 
   2   0  14      446.20      502.19     45.51 o 
   4   0  14       80.03       60.72     25.33 o 
  -4   1  14       27.40       18.68     15.00 o 
  -3   1  14      183.74      190.76     23.34 o 
  -2   1  14     1283.64     1310.92     45.65 o 
  -1   1  14     1200.77     1113.99    158.33 o 
   0   1  14     2064.95     1822.63    125.11 o 
   1   1  14     2249.84     2135.50     58.40 o 
   2   1  14     1028.96     1035.41     45.04 o 
   3   1  14       62.83       58.08     15.02 o 
   4   1  14       16.84       29.40     13.89 o 
  -4   2  14        1.95        9.26     15.33 o 
  -3   2  14      600.50      545.13     52.96 o 
  -2   2  14        5.01        5.39      7.79 o 
  -1   2  14      537.06      495.40     27.26 o 
   0   2  14       17.13       23.80      8.43 o 
   1   2  14     1770.59     1723.78     60.29 o 
   2   2  14        4.84        1.24     10.16 o 
   3   2  14      891.99      963.99     48.78 o 
  -4   3  14       16.83       10.32     14.76 o 
  -3   3  14        2.05       25.00     19.34 o 
  -2   3  14     1118.56     1226.99     48.27 o 
  -1   3  14     2046.80     1996.18     87.55 o 
   0   3  14     2241.68     2170.98     48.30 o 
   1   3  14     1342.95     1365.29     48.10 o 
   2   3  14      360.02      350.58     27.72 o 
   3   3  14       61.57       79.55     15.88 o 
  -4   4  14      160.92      162.94     28.57 o 
  -3   4  14        0.46      -13.04     11.34 o 
  -2   4  14      304.18      280.52     26.41 o 
  -1   4  14       51.88       41.97     10.49 o 
   0   4  14        5.41       19.93     10.09 o 
   1   4  14      439.40      392.28     27.20 o 
   2   4  14      767.52      732.28     37.94 o 
   3   4  14       13.07       22.98     12.45 o 
  -4   5  14        4.12       -5.33     15.79 o 
  -3   5  14      139.31      140.27     23.22 o 
  -2   5  14     1021.74     1066.53     50.29 o 
  -1   5  14     1283.18     1354.57     54.15 o 
   0   5  14     1535.96     1697.39     81.19 o 
   1   5  14     1160.61      936.55    156.76 o 
   2   5  14      437.83      419.76     31.82 o 
   3   5  14        0.16        2.36     11.41 o 
  -4   6  14      109.18      108.94     24.03 o 
  -3   6  14      317.20      329.57     34.28 o 
  -2   6  14        8.98        4.48     13.82 o 
  -1   6  14      562.09      628.18     39.03 o 
   0   6  14      141.92      143.09     18.06 o 
   1   6  14      263.94      260.78     27.64 o 
   2   6  14        3.13       -2.03     10.99 o 
   3   6  14      594.07      713.11     44.62 o 
  -3   7  14      116.19      151.39     25.28 o 
  -2   7  14      214.69      257.41     29.41 o 
  -1   7  14      310.67      331.88     34.70 o 
   0   7  14      997.87      962.42     53.75 o 
   1   7  14     1067.56     1079.46     70.78 o 
   2   7  14      178.03      222.86     30.53 o 
   3   7  14        2.45       17.75     15.57 o 
  -3   8  14       31.09       34.15     18.43 o 
  -2   8  14      550.37      555.94     41.68 o 
  -1   8  14       12.86       15.29     13.05 o 
   0   8  14       26.39       22.05     16.63 o 
   1   8  14       24.59       46.32     22.61 o 
   2   8  14      624.35      662.44     90.32 o 
  -3   9  14       55.44       68.40     23.23 o 
  -2   9  14      403.29      450.93     39.30 o 
  -1   9  14      231.82      278.81     29.63 o 
   0   9  14      646.15      674.24     48.84 o 
   1   9  14      361.81      407.71     48.01 o 
   2   9  14      114.17      168.56     32.15 o 
  -2  10  14       53.18       59.77     19.05 o 
  -1  10  14       33.41       50.51     17.54 o 
   0  10  14        6.41       15.55     18.36 o 
   1  10  14      189.92      199.69     34.91 o 
  -1  11  14       97.21      105.50     26.22 o 
   0  11  14      201.86      252.37     37.98 o 
  -3   0  15       10.33        5.07     14.96 o 
  -1   0  15      318.46      311.67     24.38 o 
   1   0  15       76.97       87.10     21.70 o 
   3   0  15      844.06      880.12     67.29 o 
  -4   1  15        6.81       31.03     26.43 o 
  -3   1  15      252.86      250.24     27.98 o 
  -2   1  15      695.67      649.40     32.44 o 
  -1   1  15      618.67      476.70     98.11 o 
   0   1  15      851.05      734.21     62.43 o 
   1   1  15        0.93        0.67      9.42 o 
   2   1  15      192.98      190.85     21.60 o 
   3   1  15       67.83       68.54     15.81 o 
  -4   2  15       58.69       79.33     22.95 o 
  -3   2  15        1.28        7.14     10.47 o 
  -2   2  15      101.80      108.76     14.10 o 
  -1   2  15       28.28       32.15      8.76 o 
   0   2  15     1768.10     1812.25     52.87 o 
   1   2  15      248.32      229.14     21.66 o 
   2   2  15     1274.96     1321.17     52.70 o 
   3   2  15       22.63       15.22     11.39 o 
  -4   3  15       90.02       95.65     21.58 o 
  -3   3  15      152.74      179.31     42.62 o 
  -2   3  15     1246.46     1177.94    100.71 o 
  -1   3  15      431.92      321.56     74.19 o 
   0   3  15      568.19      600.64     26.87 o 
   1   3  15       63.71       63.52     13.82 o 
   2   3  15        4.30        3.03     10.65 o 
   3   3  15      141.61      138.18     24.58 o 
  -4   4  15        4.27       24.71     18.15 o 
  -3   4  15       54.15       57.98     18.11 o 
  -2   4  15      149.58      176.24     22.72 o 
  -1   4  15      302.23      259.35     55.90 o 
   0   4  15        0.00        3.16      8.81 o 
   1   4  15     1802.27     1795.31     56.89 o 
   2   4  15       15.54       19.11     11.42 o 
   3   4  15      465.68      493.91     36.62 o 
  -4   5  15        0.89        4.00     19.11 o 
  -3   5  15      299.12      323.85     32.61 o 
  -2   5  15       14.51       21.85     14.11 o 
  -1   5  15      632.19      558.37     42.55 o 
   0   5  15      101.24      112.71     16.24 o 
   1   5  15       78.47       57.85     19.54 o 
   2   5  15        3.79        6.47     11.40 o 
   3   5  15       34.99       49.95     14.93 o 
  -3   6  15       20.39       11.93     15.62 o 
  -2   6  15        0.94       -4.39     12.62 o 
  -1   6  15       11.73       17.47     12.78 o 
   0   6  15      968.98     1109.22    111.07 o 
   1   6  15      331.23      295.65     30.33 o 
   2   6  15      730.74      830.63     46.55 o 
   3   6  15        7.32       -0.88     12.66 o 
  -3   7  15      105.15      163.94     27.54 o 
  -2   7  15       47.60       56.64     17.50 o 
  -1   7  15      220.14      260.32     27.76 o 
   0   7  15      579.11      634.69     45.83 o 
   1   7  15       44.92       55.46     17.52 o 
   2   7  15        6.55        6.93     11.61 o 
  -3   8  15       31.03       47.01     21.41 o 
  -2   8  15       97.78      101.87     22.12 o 
  -1   8  15      207.88      212.21     30.94 o 
   0   8  15        0.35        7.57     14.54 o 
   1   8  15     1017.77      930.59     67.16 o 
   2   8  15        7.95        0.94     12.64 o 
  -2   9  15      367.96      387.76     38.06 o 
  -1   9  15      256.87      344.32     42.19 o 
   0   9  15      141.62      207.15     30.60 o 
   1   9  15       74.34       75.72     24.19 o 
   2   9  15       60.32       82.55     41.37 o 
  -2  10  15       45.62       39.55     19.12 o 
  -1  10  15        1.25        7.63     17.79 o 
   0  10  15      420.47      496.51     45.37 o 
   1  10  15       14.65        9.46     19.38 o 
  -4   0  16       13.36       32.94     21.64 o 
  -2   0  16      138.40      150.03     26.55 o 
   0   0  16     2300.63     2345.55     88.59 o 
   2   0  16      506.69      477.96     46.59 o 
  -4   1  16       44.39       52.46     18.35 o 
  -3   1  16      538.84      549.15     42.49 o 
  -2   1  16       10.94       16.69     10.38 o 
  -1   1  16       12.85       13.69      7.75 o 
   0   1  16       23.01        9.76     10.58 o 
   1   1  16       92.30       89.65     15.63 o 
   2   1  16      344.71      342.17     28.32 o 
   3   1  16      298.93      297.57     27.96 o 
  -4   2  16        5.37       12.54     17.99 o 
  -3   2  16       29.58       44.00     14.95 o 
  -2   2  16       30.25       36.74     11.33 o 
  -1   2  16     1580.54     1455.47     41.74 o 
   0   2  16        9.71        2.62      8.80 o 
   1   2  16      634.40      614.00     34.22 o 
   2   2  16       14.78       24.28     12.18 o 
   3   2  16        8.84        8.93     11.93 o 
  -4   3  16       95.66      121.51     26.54 o 
  -3   3  16      332.25      312.88     43.35 o 
  -2   3  16      295.04      313.65     52.00 o 
  -1   3  16      136.65      126.83     14.41 o 
   0   3  16        3.55        9.63     12.33 o 
   1   3  16       94.66      108.77     17.22 o 
   2   3  16      562.89      548.09     36.28 o 
   3   3  16      466.97      447.76     34.08 o 
  -4   4  16        0.09       10.99     16.50 o 
  -3   4  16        5.87       10.74     14.18 o 
  -2   4  16      202.35      217.39     24.57 o 
  -1   4  16       10.39       12.13     10.71 o 
   0   4  16     1165.94     1168.28     52.83 o 
   1   4  16        0.32        1.73     10.35 o 
   2   4  16      367.29      341.82     28.93 o 
   3   4  16        0.18        1.40     11.91 o 
  -3   5  16       15.47       28.77     14.56 o 
  -2   5  16       35.87       36.37     14.96 o 
  -1   5  16      188.65      141.85     43.64 o 
   0   5  16        5.19       15.83     12.05 o 
   1   5  16      547.36      529.79     37.96 o 
   2   5  16      498.71      565.68     38.53 o 
   3   5  16      174.85      205.79     25.91 o 
  -3   6  16       28.51       34.71     18.27 o 
  -2   6  16      177.75      203.81     26.09 o 
  -1   6  16      764.97      828.63     52.37 o 
   0   6  16       19.21       24.77     15.22 o 
   1   6  16      621.77      565.31     39.77 o 
   2   6  16       43.22       41.73     16.50 o 
  -3   7  16      121.99      128.29     25.03 o 
  -2   7  16       54.86       61.70     18.62 o 
  -1   7  16        3.50        6.42     14.98 o 
   0   7  16       20.09       38.78     17.97 o 
   1   7  16      281.74      283.35     30.11 o 
   2   7  16      290.80      257.77     29.37 o 
  -2   8  16      135.89      167.03     26.44 o 
  -1   8  16       11.78       19.75     15.98 o 
   0   8  16      985.02     1140.53     63.89 o 
   1   8  16        0.49       14.17     17.01 o 
   2   8  16      147.82      159.50     28.75 o 
  -2   9  16        3.22        5.91     17.63 o 
  -1   9  16        1.01        9.56     17.33 o 
   0   9  16       22.49       32.40     17.93 o 
   1   9  16       74.98       68.52     26.20 o 
  -1  10  16      529.56      598.36     55.80 o 
   0  10  16        9.47       23.55     19.46 o 
  -3   0  17      523.89      422.12     45.11 o 
  -1   0  17      813.39      795.45     47.38 o 
   1   0  17      117.63      111.71     24.64 o 
   3   0  17      165.87      162.80     32.95 o 
  -4   1  17       15.12       17.86     17.62 o 
  -3   1  17       21.71       12.96     15.33 o 
  -2   1  17      118.86      125.82     17.71 o 
  -1   1  17      349.04      239.12     51.32 o 
   0   1  17     1139.71     1087.29     43.88 o 
   1   1  17     1995.28     2022.62     63.47 o 
   2   1  17     1109.70     1119.67     50.05 o 
   3   1  17      408.31      401.36     33.55 o 
  -4   2  17       35.53       31.88     21.30 o 
  -3   2  17       16.88       16.06     11.24 o 
  -2   2  17      534.76      522.29     42.21 o 
  -1   2  17       47.14       52.47     10.63 o 
   0   2  17       10.48       19.90     12.96 o 
   1   2  17      129.45      135.19     18.35 o 
   2   2  17       81.24       99.68     17.30 o 
   3   2  17        0.52        2.29     12.53 o 
  -3   3  17       43.00       46.70     17.98 o 
  -2   3  17       61.22       72.10     16.07 o 
  -1   3  17      366.05      362.40     25.67 o 
   0   3  17     1722.77     1597.01     61.20 o 
   1   3  17     1137.79     1159.02     49.74 o 
   2   3  17      538.94      543.23     35.69 o 
   3   3  17       90.44       82.99     18.62 o 
  -3   4  17      199.75      238.36     31.60 o 
  -2   4  17       26.04       40.17     14.08 o 
  -1   4  17      769.05      835.32     59.78 o 
   0   4  17      342.92      333.65     30.59 o 
   1   4  17       68.47       81.64     15.73 o 
   2   4  17        0.03        1.85     10.78 o 
  -3   5  17        2.36        9.61     16.76 o 
  -2   5  17       26.91       42.11     16.37 o 
  -1   5  17      143.31      152.73     24.73 o 
   0   5  17      775.26      797.90     46.19 o 
   1   5  17      884.73      822.75     47.92 o 
   2   5  17      344.58      358.54     31.10 o 
  -3   6  17       14.74       11.07     15.03 o 
  -2   6  17      844.90      926.08     52.70 o 
  -1   6  17        0.70       -2.54     13.23 o 
   0   6  17      471.83      436.68     48.78 o 
   1   6  17        0.20        0.98     11.68 o 
   2   6  17       81.91      107.00     21.49 o 
  -2   7  17        0.72       17.40     14.41 o 
  -1   7  17      188.11      172.10     28.69 o 
   0   7  17      397.17      390.17     48.36 o 
   1   7  17      507.98      503.22     52.34 o 
   2   7  17      308.68      339.98     35.75 o 
  -2   8  17       12.10       42.06     17.14 o 
  -1   8  17      650.47      741.27     54.67 o 
   0   8  17        1.32       -1.55     17.15 o 
   1   8  17       12.28       -0.53     18.87 o 
  -1   9  17       54.55       67.48     24.27 o 
   0   9  17       83.09       71.92     28.00 o 
  -2   0  18      310.56      308.21     35.22 o 
   0   0  18       17.58       38.74     17.44 o 
   2   0  18      869.54      861.98     63.91 o 
  -3   1  18      120.52      137.35     21.10 o 
  -2   1  18      241.49      246.32     22.58 o 
  -1   1  18      829.09      492.86    173.26 o 
   0   1  18      362.31      346.25     26.54 o 
   1   1  18      434.91      478.13     33.02 o 
   2   1  18      239.37      260.28     26.78 o 
  -3   2  18       97.07      113.61     23.66 o 
  -2   2  18       20.04       15.19     11.30 o 
  -1   2  18       14.48       15.77     11.50 o 
   0   2  18       23.16       29.63     15.17 o 
   1   2  18      259.54      279.55     25.40 o 
   2   2  18        0.01       -2.00      9.98 o 
  -3   3  18      656.41      587.79     59.05 o 
  -2   3  18      188.21      200.82     26.75 o 
  -1   3  18      494.63      512.92     31.22 o 
   0   3  18      990.35      904.68     47.63 o 
   1   3  18      561.88      540.50     34.24 o 
   2   3  18       63.21       62.50     15.02 o 
  -3   4  18       76.36       67.99     20.92 o 
  -2   4  18      363.25      350.88     34.66 o 
  -1   4  18       33.06       49.13     17.00 o 
   0   4  18      225.35      210.20     25.92 o 
   1   4  18        5.33        1.79     10.62 o 
   2   4  18      729.26      753.08     43.99 o 
  -3   5  18        3.35       13.33     17.07 o 
  -2   5  18      309.12      323.30     30.32 o 
  -1   5  18      255.78      269.68     31.20 o 
   0   5  18      660.06      645.79     43.02 o 
   1   5  18      455.22      462.20     37.96 o 
   2   5  18      212.03      280.46     28.98 o 
  -2   6  18       48.83       60.41     17.90 o 
  -1   6  18       30.38       39.32     17.19 o 
   0   6  18        1.74       10.31     18.81 o 
   1   6  18      196.63      192.71     25.64 o 
   2   6  18        0.03       12.16     14.64 o 
  -2   7  18       63.75       69.49     20.06 o 
  -1   7  18      603.75      611.28     48.24 o 
   0   7  18      586.75      621.84     61.87 o 
   1   7  18      409.78      386.95     47.85 o 
  -1   8  18        9.60       16.53     19.44 o 
   0   8  18       75.68       51.49     24.36 o 
   1   8  18       11.61       -5.68     18.82 o 
  -3   0  19        0.26        6.32     15.90 o 
  -1   0  19      456.21      375.97     54.59 o 
   1   0  19     1517.71     1378.14     76.27 o 
  -3   1  19       78.49       81.78     16.43 o 
  -2   1  19      383.51      440.30     31.29 o 
  -1   1  19      786.92      706.85     52.66 o 
   0   1  19      388.00      369.57     32.00 o 
   1   1  19      113.50      127.21     19.14 o 
   2   1  19        1.80        5.85     11.87 o 
  -3   2  19       24.15       16.73     14.20 o 
  -2   2  19       21.68       39.63     14.37 o 
  -1   2  19       19.86       32.48     14.26 o 
   0   2  19      233.65      251.41     27.60 o 
   1   2  19       18.38       15.71     11.92 o 
   2   2  19      857.22      901.16     48.78 o 
  -3   3  19      136.04      145.97     27.61 o 
  -2   3  19      257.86      268.93     32.85 o 
  -1   3  19      583.61      581.58     54.65 o 
   0   3  19      790.11      699.80     43.55 o 
   1   3  19       28.88       31.93     13.93 o 
   2   3  19       46.69       52.01     16.11 o 
  -3   4  19       73.88       69.31     36.98 o 
  -2   4  19        1.22       -1.06     11.88 o 
  -1   4  19      381.50      410.88     49.30 o 
   0   4  19      174.86      139.85     21.49 o 
   1   4  19      819.49      790.64     55.39 o 
   2   4  19        1.38       -3.45     11.22 o 
  -2   5  19      215.45      215.41     25.52 o 
  -1   5  19      560.85      558.06     58.75 o 
   0   5  19      160.98      182.87     33.26 o 
   1   5  19       11.61        9.86     14.51 o 
  -2   6  19        1.52       -6.20     16.69 o 
  -1   6  19        1.19       12.54     14.44 o 
   0   6  19      575.63      534.93     64.74 o 
   1   6  19       12.31       28.59     16.52 o 
  -1   7  19      131.16      112.66     24.89 o 
   0   7  19       29.09       54.70     26.56 o 
   1   7  19        7.98       20.06     19.95 o 
  -2   0  20      280.39      299.97     33.82 o 
   0   0  20      834.39      834.88     81.78 o 
   2   0  20       57.03       76.38     28.25 o 
  -3   1  20       16.40       22.42     13.89 o 
  -2   1  20       57.80       60.94     12.73 o 
  -1   1  20        6.58        2.62     15.77 o 
   0   1  20       94.48      110.68     25.49 o 
   1   1  20      273.61      273.03     27.13 o 
   2   1  20      427.47      427.90     34.68 o 
  -3   2  20       10.78       13.73     15.44 o 
  -2   2  20        8.36       14.40     11.16 o 
  -1   2  20      216.17      262.64     34.31 o 
   0   2  20       83.79       82.96     17.86 o 
   1   2  20      541.65      560.30     38.53 o 
   2   2  20        9.95       20.70     13.01 o 
  -2   3  20       65.28       73.95     23.03 o 
  -1   3  20       51.35       42.43     24.16 o 
   0   3  20       29.20       17.90     13.89 o 
   1   3  20      165.24      180.75     25.86 o 
  -2   4  20      150.01      148.54     31.63 o 
  -1   4  20       60.67       63.97     25.24 o 
   0   4  20      484.24      497.95     51.49 o 
   1   4  20       13.33       10.62     12.34 o 
  -2   5  20       92.31      115.39     24.46 o 
  -1   5  20       26.97       46.11     23.45 o 
   0   5  20       23.90       18.61     19.28 o 
   1   5  20      160.90      174.04     25.88 o 
  -1   6  20      682.30      842.41     74.85 o 
   0   6  20        4.19       16.74     23.50 o 
  -1   0  21       90.40       69.14     28.92 o 
   1   0  21       51.46       64.22     33.90 o 
  -2   1  21        1.08       37.73     26.05 o 
  -1   1  21       15.88       32.29     16.57 o 
   0   1  21      471.84      479.23     50.39 o 
   1   1  21      500.88      498.44     35.15 o 
  -2   2  21      254.76      278.25     37.46 o 
  -1   2  21        0.77       29.92     16.36 o 
   0   2  21      271.60      274.25     30.19 o 
   1   2  21       18.65       26.06     17.04 o 
  -2   3  21        5.55       11.40     16.78 o 
  -1   3  21      198.71      161.65     49.22 o 
   0   3  21      251.82      230.74     33.53 o 
   1   3  21      240.66      244.55     43.37 o 
  -2   4  21       29.10       59.46     30.00 o 
  -1   4  21      117.07      128.29     32.62 o 
   0   4  21        0.21       -9.45     12.90 o 
   1   4  21        0.71       12.90     14.09 o 
  -1   5  21      133.87      139.68     36.29 o 
   0   5  21      166.57      140.87     40.22 o 
  -2   0  22       16.86       -5.94     21.45 o 
   0   0  22       62.80       95.77     34.09 o 
  -2   1  22      254.91      245.54     56.88 o 
  -1   1  22      288.70      264.15     34.93 o 
   0   1  22      468.78      491.48     49.29 o 
  -1   2  22       82.13      103.55     66.27 o 
   0   2  22       17.99       21.45     13.72 o 
  -1   3  22      495.93      437.46     74.12 o 
   0   3  22      328.23      328.35     34.07 o 
                                                 
